# Supplementary material for: Anti-fibrotic effect of extracellular vesicles derived from tea leaves in hepatic stellate cells and liver fibrosis mice
Source: Front Nutr. 2022 Oct 6;9:1009139. doi: 10.3389/fnut.2022.1009139 (PMC9582986; doi:10.3389/fnut.2022.1009139)
Supplement: Supplementary file 2 [file Table_1.XLSX]

## Sheet: Diff_isoform
Table S2. The abundant of miRNAs in TEVs by Bowtie analysis.
miR_name	LCC reads	MZ reads
novel_mir_6	70944	103356
novel_mir_56	40724	65336.6
novel_mir_54	36604.5	22506.2
novel_mir_79	13492	29921.4
novel_mir_44	9037.17	8815.88
novel_mir_27	5871.1	3011.94
novel_mir_11	4271.48	7515.95
novel_mir_38	3744.1	4831.6
novel_mir_42	3641.06	3272.38
novel_mir_12	2537.39	1725.9
novel_mir_45	2244.01	2200.5
novel_mir_8	1803.94	834.591
novel_mir_46	1384.83	103.022
novel_mir_32	1299.26	1490.92
novel_mir_75	1253.85	530.156
novel_mir_94	1124.63	1672.65
novel_mir_25	1004.13	398.196
novel_mir_77	922.053	0.01
novel_mir_24	890.62	1574.26
novel_mir_39	785.841	769.769
novel_mir_87	742.183	1205.01
novel_mir_43	714.242	321.798
novel_mir_30	630.419	1049.89
novel_mir_3	619.941	531.314
novel_mir_18	616.448	722.309
novel_mir_50	562.313	590.349
novel_mir_68	492.46	746.618
novel_mir_82	487.221	497.745
novel_mir_84	471.505	531.314
novel_mir_53	443.563	417.874
novel_mir_97	410.384	260.448
novel_mir_83	394.667	0.01
novel_mir_5	387.682	320.64
novel_mir_69	384.189	472.279
novel_mir_92	384.189	282.441
novel_mir_66	373.711	486.17
novel_mir_95	361.487	423.662
novel_mir_67	317.829	395.881
novel_mir_91	272.425	200.256
novel_mir_78	225.274	512.793
novel_mir_72	204.319	0.01
novel_mir_26	202.572	0.01
novel_mir_4	199.08	233.824
novel_mir_29	193.841	328.743
novel_mir_98	188.602	174.79
novel_mir_21	143.198	126.173
novel_mir_76	130.974	140.063
novel_mir_90	127.481	86.816
novel_mir_35	113.51	89.1311
novel_mir_9	76.8378	142.378
novel_mir_89	69.8525	0.01
novel_mir_73	68.1062	121.542
novel_mir_86	55.882	92.6037
novel_mir_31	47.1505	0.01
novel_mir_81	41.9115	12.733
novel_mir_61	41.9115	0.01
novel_mir_70	40.1652	26.6236
novel_mir_74	31.4336	17.3632
novel_mir_88	27.941	19.6783
novel_mir_80	19.2094	18.5207
novel_mir_57	17.4631	19.6783
novel_mir_71	15.7168	0.01
novel_mir_93	15.7168	0.01
novel_mir_85	12.2242	0.01
novel_mir_96	10.4779	0.01
novel_mir_114	0.01	245.4
novel_mir_116	0.01	192.153
novel_mir_113	0.01	111.124
novel_mir_120	0.01	55.5622
novel_mir_36	0.01	34.7264
novel_mir_118	0.01	23.1509
novel_mir_115	0.01	17.3632
novel_mir_117	0.01	16.2057
novel_mir_119	0.01	12.733
novel_mir_17	0.01	0.01
novel_mir_106	0.01	0.01
novel_mir_60	0.01	0.01
novel_mir_99	0.01	0.01
novel_mir_37	0.01	0.01
novel_mir_19	0.01	0.01
novel_mir_109	0.01	0.01
novel_mir_22	0.01	0.01
novel_mir_62	0.01	0.01
novel_mir_64	0.01	0.01
novel_mir_15	0.01	0.01
novel_mir_16	0.01	0.01
novel_mir_20	0.01	0.01
novel_mir_40	0.01	0.01
novel_mir_105	0.01	0.01
novel_mir_104	0.01	0.01
novel_mir_58	0.01	0.01
novel_mir_110	0.01	0.01
novel_mir_2	0.01	0.01
novel_mir_7	0.01	0.01
novel_mir_108	0.01	0.01
novel_mir_107	0.01	0.01
novel_mir_51	0.01	0.01
novel_mir_111	0.01	0.01
novel_mir_101	0.01	0.01
novel_mir_103	0.01	0.01
novel_mir_28	0.01	0.01
novel_mir_1	0.01	0.01
novel_mir_102	0.01	0.01
novel_mir_100	0.01	0.01
novel_mir_65	0.01	0.01
