# Supplementary material for: Anti-fibrotic effect of extracellular vesicles derived from tea leaves in hepatic stellate cells and liver fibrosis mice
Source: Front Nutr. 2022 Oct 6;9:1009139. doi: 10.3389/fnut.2022.1009139 (PMC9582986; doi:10.3389/fnut.2022.1009139)
Supplement: Supplementary file 3 [file Table_2.XLSX]

## Sheet: miRNA_targets_common.annotation
Table S3. miRNA-44 targets common annotation in mouse
miRNA_id	target	target_Gene_ID	target_Gene_Symbol	target_Start	target_End	target_Strand	target_Gene_Description
novel_mir_44	ENSMUST00000196126	ENSMUSG00000029484	Anxa3	96793339	96845966	1	annexin A3 [Source:MGI Symbol;Acc:MGI:1201378]
novel_mir_44	ENSMUST00000139732	ENSMUSG00000030287	Itpr2	146108299	146502223	-1	inositol 1,4,5-triphosphate receptor 2 [Source:MGI Symbol;Acc:MGI:99418]
novel_mir_44	ENSMUST00000144121	ENSMUSG00000049550	Clip1	123577795	123684618	-1	CAP-GLY domain containing linker protein 1 [Source:MGI Symbol;Acc:MGI:1928401]
novel_mir_44	ENSMUST00000114706	ENSMUSG00000022790	Igsf11	38892671	39027159	1	immunoglobulin superfamily, member 11 [Source:MGI Symbol;Acc:MGI:2388477]
novel_mir_44	ENSMUST00000178228	ENSMUSG00000045912	C2cd4c	79606854	79614025	-1	C2 calcium-dependent domain containing 4C [Source:MGI Symbol;Acc:MGI:2685084]
novel_mir_44	ENSMUST00000212046	ENSMUSG00000014791	Elmo3	105305601	105310760	1	engulfment and cell motility 3 [Source:MGI Symbol;Acc:MGI:2679007]
novel_mir_44	ENSMUST00000177330	ENSMUSG00000024913	Lrp5	3584828	3686564	-1	low density lipoprotein receptor-related protein 5 [Source:MGI Symbol;Acc:MGI:1278315]
novel_mir_44	ENSMUST00000226644	ENSMUSG00000022263	Trio	27730651	28025848	-1	triple functional domain (PTPRF interacting) [Source:MGI Symbol;Acc:MGI:1927230]
novel_mir_44	ENSMUST00000166678	ENSMUSG00000092035	Peg10	4747306	4760517	1	paternally expressed 10 [Source:MGI Symbol;Acc:MGI:2157785]
novel_mir_44	ENSMUST00000132375	ENSMUSG00000037605	Adgrl3	81020138	81825133	1	adhesion G protein-coupled receptor L3 [Source:MGI Symbol;Acc:MGI:2441950]
novel_mir_44	ENSMUST00000205495	ENSMUSG00000030779	Rbbp6	122965686	123002557	1	retinoblastoma binding protein 6, ubiquitin ligase [Source:MGI Symbol;Acc:MGI:894835]
novel_mir_44	ENSMUST00000142086	ENSMUSG00000017146	Brca1	101488764	101551955	-1	breast cancer 1, early onset [Source:MGI Symbol;Acc:MGI:104537]
novel_mir_44	ENSMUST00000152103	ENSMUSG00000040797	Iqsec3	121372933	121473678	-1	IQ motif and Sec7 domain 3 [Source:MGI Symbol;Acc:MGI:2677208]
novel_mir_44	ENSMUST00000054562	ENSMUSG00000048528	Nkx1-2	132594878	132599637	-1	NK1 homeobox 2 [Source:MGI Symbol;Acc:MGI:104806]
novel_mir_44	ENSMUST00000030474	ENSMUSG00000028706	Nsun4	116032842	116053876	-1	NOL1/NOP2/Sun domain family, member 4 [Source:MGI Symbol;Acc:MGI:1919431]
novel_mir_44	ENSMUST00000226906	ENSMUSG00000022098	Bmp1	70474558	70520234	-1	bone morphogenetic protein 1 [Source:MGI Symbol;Acc:MGI:88176]
novel_mir_44	ENSMUST00000233010	ENSMUSG00000071172	Srsf3	29032628	29043373	1	serine/arginine-rich splicing factor 3 [Source:MGI Symbol;Acc:MGI:98285]
novel_mir_44	ENSMUST00000001709	ENSMUSG00000022485	Hoxc5	102967443	103017429	1	homeobox C5 [Source:MGI Symbol;Acc:MGI:96196]
novel_mir_44	ENSMUST00000154629	ENSMUSG00000060402	Chst8	34674468	34812711	-1	carbohydrate sulfotransferase 8 [Source:MGI Symbol;Acc:MGI:1916197]
novel_mir_44	ENSMUST00000228814	ENSMUSG00000022241	Tars	11382301	11399665	-1	threonyl-tRNA synthetase [Source:MGI Symbol;Acc:MGI:106314]
novel_mir_44	ENSMUST00000076968	ENSMUSG00000024743	Syt7	10389090	10453181	1	synaptotagmin VII [Source:MGI Symbol;Acc:MGI:1859545]
novel_mir_44	ENSMUST00000225740	ENSMUSG00000024044	Epb41l3	69075683	69289989	1	erythrocyte membrane protein band 4.1 like 3 [Source:MGI Symbol;Acc:MGI:103008]
novel_mir_44	ENSMUST00000043301	ENSMUSG00000040627	Aicda	122553801	122564180	1	activation-induced cytidine deaminase [Source:MGI Symbol;Acc:MGI:1342279]
novel_mir_44	ENSMUST00000126168	ENSMUSG00000041264	Uspl1	149184350	149215434	1	ubiquitin specific peptidase like 1 [Source:MGI Symbol;Acc:MGI:2442342]
novel_mir_44	ENSMUST00000076654	ENSMUSG00000029552	Tes	17065149	17105828	1	testis derived transcript [Source:MGI Symbol;Acc:MGI:105081]
novel_mir_44	ENSMUST00000168645	ENSMUSG00000037652	Phc3	30899371	30969415	-1	polyhomeotic 3 [Source:MGI Symbol;Acc:MGI:2181434]
novel_mir_44	ENSMUST00000161017	ENSMUSG00000026494	Kif26b	178529125	178939200	1	kinesin family member 26B [Source:MGI Symbol;Acc:MGI:2447076]
novel_mir_44	ENSMUST00000085238	ENSMUSG00000079055	Slc8a3	81197915	81333180	-1	solute carrier family 8 (sodium/calcium exchanger), member 3 [Source:MGI Symbol;Acc:MGI:107976]
novel_mir_44	ENSMUST00000174000	ENSMUSG00000090523	Gypc	32528322	32560034	-1	glycophorin C [Source:MGI Symbol;Acc:MGI:1098566]
novel_mir_44	ENSMUST00000159647	ENSMUSG00000042015	Wdr41	94976344	95023314	1	WD repeat domain 41 [Source:MGI Symbol;Acc:MGI:2445123]
novel_mir_44	ENSMUST00000187485	ENSMUSG00000034730	Adgrb1	74516195	74589465	1	adhesion G protein-coupled receptor B1 [Source:MGI Symbol;Acc:MGI:1933736]
novel_mir_44	ENSMUST00000166315	ENSMUSG00000066406	Akap13	75455534	75754609	1	A kinase (PRKA) anchor protein 13 [Source:MGI Symbol;Acc:MGI:2676556]
novel_mir_44	ENSMUST00000207655	ENSMUSG00000039976	Tbc1d16	119143045	119228499	-1	TBC1 domain family, member 16 [Source:MGI Symbol;Acc:MGI:2652878]
novel_mir_44	ENSMUST00000199334	ENSMUSG00000054942	Miga1	152273849	152340407	-1	mitoguardin 1 [Source:MGI Symbol;Acc:MGI:1924567]
novel_mir_44	ENSMUST00000145567	ENSMUSG00000038545	Cul7	46650337	46664364	1	cullin 7 [Source:MGI Symbol;Acc:MGI:1913765]
novel_mir_44	ENSMUST00000044556	ENSMUSG00000039678	Tbc1d13	30133746	30152013	1	TBC1 domain family, member 13 [Source:MGI Symbol;Acc:MGI:2385326]
novel_mir_44	ENSMUST00000134893	ENSMUSG00000019428	Fkbp8	70527724	70535328	1	FK506 binding protein 8 [Source:MGI Symbol;Acc:MGI:1341070]
novel_mir_44	ENSMUST00000229559	ENSMUSG00000022623	Shank3	89499623	89560261	1	SH3 and multiple ankyrin repeat domains 3 [Source:MGI Symbol;Acc:MGI:1930016]
novel_mir_44	ENSMUST00000084238	ENSMUSG00000037553	Zdhhc18	133605299	133650154	-1	zinc finger, DHHC domain containing 18 [Source:MGI Symbol;Acc:MGI:3527792]
novel_mir_44	ENSMUST00000029213	ENSMUSG00000027670	Ocstamp	165393760	165400405	-1	osteoclast stimulatory transmembrane protein [Source:MGI Symbol;Acc:MGI:1921864]
novel_mir_44	ENSMUST00000167155	ENSMUSG00000042015	Wdr41	94976344	95023314	1	WD repeat domain 41 [Source:MGI Symbol;Acc:MGI:2445123]
novel_mir_44	ENSMUST00000147668	ENSMUSG00000053730	Tmem39b	129676355	129696838	-1	transmembrane protein 39b [Source:MGI Symbol;Acc:MGI:2682939]
novel_mir_44	ENSMUST00000110176	ENSMUSG00000021032	Ngb	87097531	87102539	-1	neuroglobin [Source:MGI Symbol;Acc:MGI:2151886]
novel_mir_44	ENSMUST00000217576	ENSMUSG00000093866	Olfr802	129677683	129688169	-1	olfactory receptor 802 [Source:MGI Symbol;Acc:MGI:3030636]
novel_mir_44	ENSMUST00000120144	ENSMUSG00000037605	Adgrl3	81020138	81825133	1	adhesion G protein-coupled receptor L3 [Source:MGI Symbol;Acc:MGI:2441950]
novel_mir_44	ENSMUST00000221721	ENSMUSG00000021140	Pcnx	81860023	82000924	1	pecanex homolog [Source:MGI Symbol;Acc:MGI:1891924]
novel_mir_44	ENSMUST00000107172	ENSMUSG00000003518	Dusp3	101971143	101987013	-1	dual specificity phosphatase 3 (vaccinia virus phosphatase VH1-related) [Source:MGI Symbol;Acc:MGI:1919599]
novel_mir_44	ENSMUST00000233646	ENSMUSG00000063952	Brpf3	28801090	28839949	1	bromodomain and PHD finger containing, 3 [Source:MGI Symbol;Acc:MGI:2146836]
novel_mir_44	ENSMUST00000222005	ENSMUSG00000021140	Pcnx	81860023	82000924	1	pecanex homolog [Source:MGI Symbol;Acc:MGI:1891924]
novel_mir_44	ENSMUST00000176103	ENSMUSG00000002996	Hbp1	31926254	31950535	-1	high mobility group box transcription factor 1 [Source:MGI Symbol;Acc:MGI:894659]
novel_mir_44	ENSMUST00000204145	ENSMUSG00000030231	Plekha5	140424054	140597110	1	pleckstrin homology domain containing, family A member 5 [Source:MGI Symbol;Acc:MGI:1923802]
novel_mir_44	ENSMUST00000067386	ENSMUSG00000049643	2310022A10Rik	27553233	27582099	1	RIKEN cDNA 2310022A10 gene [Source:MGI Symbol;Acc:MGI:1913617]
novel_mir_44	ENSMUST00000006638	ENSMUSG00000006469	Slc34a3	25228898	25234364	-1	solute carrier family 34 (sodium phosphate), member 3 [Source:MGI Symbol;Acc:MGI:2159410]
novel_mir_44	ENSMUST00000154193	ENSMUSG00000033705	Stard9	120629121	120731895	1	START domain containing 9 [Source:MGI Symbol;Acc:MGI:3045258]
novel_mir_44	ENSMUST00000076275	ENSMUSG00000063972	Nr6a1	38723370	38927688	-1	nuclear receptor subfamily 6, group A, member 1 [Source:MGI Symbol;Acc:MGI:1352459]
novel_mir_44	ENSMUST00000184332	ENSMUSG00000026991	Pkp4	59160850	59355208	1	plakophilin 4 [Source:MGI Symbol;Acc:MGI:109281]
novel_mir_44	ENSMUST00000203450	ENSMUSG00000009394	Syn2	115134902	115282006	1	synapsin II [Source:MGI Symbol;Acc:MGI:103020]
novel_mir_44	ENSMUST00000042985	ENSMUSG00000034957	Cebpa	35119293	35121928	1	CCAAT/enhancer binding protein (C/EBP), alpha [Source:MGI Symbol;Acc:MGI:99480]
novel_mir_44	ENSMUST00000111336	ENSMUSG00000058076	Sdhc	171127165	171150603	-1	succinate dehydrogenase complex, subunit C, integral membrane protein [Source:MGI Symbol;Acc:MGI:1913302]
novel_mir_44	ENSMUST00000204893	ENSMUSG00000057497	Fam136a	86365646	86370058	1	family with sequence similarity 136, member A [Source:MGI Symbol;Acc:MGI:1913738]
novel_mir_44	ENSMUST00000003961	ENSMUSG00000003863	Ppfia3	45339122	45367019	-1	protein tyrosine phosphatase, receptor type, f polypeptide (PTPRF), interacting protein (liprin), alpha 3 [Source:MGI Symbol;Acc:MGI:1924037]
novel_mir_44	ENSMUST00000207684	ENSMUSG00000109523	Gdf1	70329817	70331587	1	growth differentiation factor 1 [Source:MGI Symbol;Acc:MGI:95683]
novel_mir_44	ENSMUST00000041627	ENSMUSG00000041592	Sdk2	113776374	114067046	-1	sidekick cell adhesion molecule 2 [Source:MGI Symbol;Acc:MGI:2443847]
novel_mir_44	ENSMUST00000002095	ENSMUSG00000002028	Kmt2a	44803355	44881296	-1	lysine (K)-specific methyltransferase 2A [Source:MGI Symbol;Acc:MGI:96995]
novel_mir_44	ENSMUST00000124557	ENSMUSG00000024118	Tedc2	24215054	24220851	-1	tubulin epsilon and delta complex 2 [Source:MGI Symbol;Acc:MGI:1919266]
novel_mir_44	ENSMUST00000213156	ENSMUSG00000023495	Pcbp4	106453291	106464012	1	poly(rC) binding protein 4 [Source:MGI Symbol;Acc:MGI:1890471]
novel_mir_44	ENSMUST00000232997	ENSMUSG00000063952	Brpf3	28801090	28839949	1	bromodomain and PHD finger containing, 3 [Source:MGI Symbol;Acc:MGI:2146836]
novel_mir_44	ENSMUST00000037776	ENSMUSG00000071172	Srsf3	29032628	29043373	1	serine/arginine-rich splicing factor 3 [Source:MGI Symbol;Acc:MGI:98285]
novel_mir_44	ENSMUST00000135727	ENSMUSG00000022415	Syngr1	80091334	80119501	1	synaptogyrin 1 [Source:MGI Symbol;Acc:MGI:1328323]
novel_mir_44	ENSMUST00000165819	ENSMUSG00000087408	Cers1	70315775	70331592	1	ceramide synthase 1 [Source:MGI Symbol;Acc:MGI:2136690]
novel_mir_44	ENSMUST00000110451	ENSMUSG00000044912	Syt16	73997661	74273267	1	synaptotagmin XVI [Source:MGI Symbol;Acc:MGI:2673872]
novel_mir_44	ENSMUST00000206622	ENSMUSG00000046591	Ticrr	79660196	79698148	1	TOPBP1-interacting checkpoint and replication regulator [Source:MGI Symbol;Acc:MGI:1924261]
novel_mir_44	ENSMUST00000191473	ENSMUSG00000031586	Rbpms	33782643	33929863	-1	RNA binding protein gene with multiple splicing [Source:MGI Symbol;Acc:MGI:1334446]
novel_mir_44	ENSMUST00000024260	ENSMUSG00000023495	Pcbp4	106453291	106464012	1	poly(rC) binding protein 4 [Source:MGI Symbol;Acc:MGI:1890471]
novel_mir_44	ENSMUST00000226282	ENSMUSG00000018334	Ksr1	79013440	79146407	-1	kinase suppressor of ras 1 [Source:MGI Symbol;Acc:MGI:105051]
novel_mir_44	ENSMUST00000200839	ENSMUSG00000064329	Scn1a	66270778	66440840	-1	sodium channel, voltage-gated, type I, alpha [Source:MGI Symbol;Acc:MGI:98246]
novel_mir_44	ENSMUST00000032174	ENSMUSG00000030087	Klf15	90462576	90475238	1	Kruppel-like factor 15 [Source:MGI Symbol;Acc:MGI:1929988]
novel_mir_44	ENSMUST00000079063	ENSMUSG00000063632	Sox11	27334264	27342574	-1	SRY (sex determining region Y)-box 11 [Source:MGI Symbol;Acc:MGI:98359]
novel_mir_44	ENSMUST00000045942	ENSMUSG00000033726	Emx1	85187438	85204462	1	empty spiracles homeobox 1 [Source:MGI Symbol;Acc:MGI:95387]
novel_mir_44	ENSMUST00000112302	ENSMUSG00000031360	Ctps2	162901238	163032508	1	cytidine 5'-triphosphate synthase 2 [Source:MGI Symbol;Acc:MGI:1933185]
novel_mir_44	ENSMUST00000109691	ENSMUSG00000041992	Rapgef5	117516479	117759737	1	Rap guanine nucleotide exchange factor (GEF) 5 [Source:MGI Symbol;Acc:MGI:2444365]
novel_mir_44	ENSMUST00000124569	ENSMUSG00000029416	Slc15a4	127595664	127632897	-1	solute carrier family 15, member 4 [Source:MGI Symbol;Acc:MGI:2140796]
novel_mir_44	ENSMUST00000116473	ENSMUSG00000031640	Gm45753	45269671	45308466	-1	predicted gene 45753 [Source:MGI Symbol;Acc:MGI:5804868]
novel_mir_44	ENSMUST00000032124	ENSMUSG00000030045	Mrpl19	81957851	81965958	-1	mitochondrial ribosomal protein L19 [Source:MGI Symbol;Acc:MGI:1926274]
novel_mir_44	ENSMUST00000002292	ENSMUSG00000002222	Rmnd5a	71388634	71440637	-1	required for meiotic nuclear division 5 homolog A [Source:MGI Symbol;Acc:MGI:1915727]
novel_mir_44	ENSMUST00000097759	ENSMUSG00000039410	Prdm16	154316125	154636873	-1	PR domain containing 16 [Source:MGI Symbol;Acc:MGI:1917923]
novel_mir_44	ENSMUST00000054883	ENSMUSG00000045515	Pou3f3	42695768	42703176	1	POU domain, class 3, transcription factor 3 [Source:MGI Symbol;Acc:MGI:102564]
novel_mir_44	ENSMUST00000004340	ENSMUSG00000004231	Pax2	44756045	44837871	1	paired box 2 [Source:MGI Symbol;Acc:MGI:97486]
novel_mir_44	ENSMUST00000006701	ENSMUSG00000006526	Tmem110	30825590	30877210	1	transmembrane protein 110 [Source:MGI Symbol;Acc:MGI:1921500]
novel_mir_44	ENSMUST00000177240	ENSMUSG00000031970	Dbndd1	123504718	123515463	-1	dysbindin (dystrobrevin binding protein 1) domain containing 1 [Source:MGI Symbol;Acc:MGI:1919435]
novel_mir_44	ENSMUST00000222468	ENSMUSG00000021140	Pcnx	81860023	82000924	1	pecanex homolog [Source:MGI Symbol;Acc:MGI:1891924]
novel_mir_44	ENSMUST00000193874	ENSMUSG00000023259	Slc26a6	108853283	108913049	1	solute carrier family 26, member 6 [Source:MGI Symbol;Acc:MGI:2159728]
novel_mir_44	ENSMUST00000213752	ENSMUSG00000023495	Pcbp4	106453291	106464012	1	poly(rC) binding protein 4 [Source:MGI Symbol;Acc:MGI:1890471]
novel_mir_44	ENSMUST00000102694	ENSMUSG00000027864	Ptgfrn	101040232	101110278	-1	prostaglandin F2 receptor negative regulator [Source:MGI Symbol;Acc:MGI:1277114]
novel_mir_44	ENSMUST00000047243	ENSMUSG00000041351	Rap1gap	137664726	137729861	1	Rap1 GTPase-activating protein [Source:MGI Symbol;Acc:MGI:109338]
novel_mir_44	ENSMUST00000020399	ENSMUSG00000020183	Cpm	117629500	117687352	1	carboxypeptidase M [Source:MGI Symbol;Acc:MGI:1917824]
novel_mir_44	ENSMUST00000163299	ENSMUSG00000034164	Emid1	5106265	5152257	-1	EMI domain containing 1 [Source:MGI Symbol;Acc:MGI:2155091]
novel_mir_44	ENSMUST00000161275	ENSMUSG00000024220	Zfp523	28177129	28205886	1	zinc finger protein 523 [Source:MGI Symbol;Acc:MGI:2687278]
novel_mir_44	ENSMUST00000212657	ENSMUSG00000000791	Il12rb1	70808449	70821424	1	interleukin 12 receptor, beta 1 [Source:MGI Symbol;Acc:MGI:104579]
novel_mir_44	ENSMUST00000030902	ENSMUSG00000039410	Prdm16	154316125	154636873	-1	PR domain containing 16 [Source:MGI Symbol;Acc:MGI:1917923]
novel_mir_44	ENSMUST00000021567	ENSMUSG00000021140	Pcnx	81860023	82000924	1	pecanex homolog [Source:MGI Symbol;Acc:MGI:1891924]
novel_mir_44	ENSMUST00000080537	ENSMUSG00000001847	Rac1	143503634	143528036	-1	Rac family small GTPase 1 [Source:MGI Symbol;Acc:MGI:97845]
novel_mir_44	ENSMUST00000105031	ENSMUSG00000078234	Klhdc7a	139960220	139968026	-1	kelch domain containing 7A [Source:MGI Symbol;Acc:MGI:2444612]
novel_mir_44	ENSMUST00000220582	ENSMUSG00000021076	Actr10	70937857	70964718	1	ARP10 actin-related protein 10 [Source:MGI Symbol;Acc:MGI:1891654]
novel_mir_44	ENSMUST00000079772	ENSMUSG00000063727	Tnfrsf11b	54250619	54278484	-1	tumor necrosis factor receptor superfamily, member 11b (osteoprotegerin) [Source:MGI Symbol;Acc:MGI:109587]
novel_mir_44	ENSMUST00000105636	ENSMUSG00000039410	Prdm16	154316125	154636873	-1	PR domain containing 16 [Source:MGI Symbol;Acc:MGI:1917923]
novel_mir_44	ENSMUST00000152389	ENSMUSG00000043036	Ccdc63	122108040	122140823	-1	coiled-coil domain containing 63 [Source:MGI Symbol;Acc:MGI:3607777]
novel_mir_44	ENSMUST00000127288	ENSMUSG00000036553	Sh3tc1	35697180	35739987	-1	SH3 domain and tetratricopeptide repeats 1 [Source:MGI Symbol;Acc:MGI:2678949]
novel_mir_44	ENSMUST00000112301	ENSMUSG00000031360	Ctps2	162901238	163032508	1	cytidine 5'-triphosphate synthase 2 [Source:MGI Symbol;Acc:MGI:1933185]
novel_mir_44	ENSMUST00000046371	ENSMUSG00000040563	Plppr2	21937033	21948907	1	phospholipid phosphatase related 2 [Source:MGI Symbol;Acc:MGI:2384575]
novel_mir_44	ENSMUST00000110018	ENSMUSG00000034570	Inpp5j	3494375	3504821	-1	inositol polyphosphate 5-phosphatase J [Source:MGI Symbol;Acc:MGI:2158663]
novel_mir_44	ENSMUST00000218576	ENSMUSG00000052798	Nup107	117750621	117792705	-1	nucleoporin 107 [Source:MGI Symbol;Acc:MGI:2143854]
novel_mir_44	ENSMUST00000071419	ENSMUSG00000072487	Mroh5	73761410	73839699	-1	maestro heat-like repeat family member 5 [Source:MGI Symbol;Acc:MGI:2685474]
novel_mir_44	ENSMUST00000151314	ENSMUSG00000040701	Ap1g2	55098575	55106593	-1	adaptor protein complex AP-1, gamma 2 subunit [Source:MGI Symbol;Acc:MGI:1328307]
novel_mir_44	ENSMUST00000019917	ENSMUSG00000019782	Rwdd1	33996555	34019624	-1	RWD domain containing 1 [Source:MGI Symbol;Acc:MGI:1913771]
novel_mir_44	ENSMUST00000165870	ENSMUSG00000015981	Stk32c	139103638	139213307	-1	serine/threonine kinase 32C [Source:MGI Symbol;Acc:MGI:2385336]
novel_mir_44	ENSMUST00000070532	ENSMUSG00000028773	Fabp3	130308595	130315463	1	fatty acid binding protein 3, muscle and heart [Source:MGI Symbol;Acc:MGI:95476]
novel_mir_44	ENSMUST00000127482	ENSMUSG00000037995	Igsf9	172481788	172498878	1	immunoglobulin superfamily, member 9 [Source:MGI Symbol;Acc:MGI:2135283]
novel_mir_44	ENSMUST00000003612	ENSMUSG00000003518	Dusp3	101971143	101987013	-1	dual specificity phosphatase 3 (vaccinia virus phosphatase VH1-related) [Source:MGI Symbol;Acc:MGI:1919599]
novel_mir_44	ENSMUST00000148351	ENSMUSG00000002319	Ipo4	55625400	55635957	-1	importin 4 [Source:MGI Symbol;Acc:MGI:1923001]
novel_mir_44	ENSMUST00000221556	ENSMUSG00000021113	Snapc1	73964481	73988966	1	small nuclear RNA activating complex, polypeptide 1 [Source:MGI Symbol;Acc:MGI:1922877]
novel_mir_44	ENSMUST00000203039	ENSMUSG00000030087	Klf15	90462576	90475238	1	Kruppel-like factor 15 [Source:MGI Symbol;Acc:MGI:1929988]
novel_mir_44	ENSMUST00000183096	ENSMUSG00000030583	Sipa1l3	29320372	29518641	-1	signal-induced proliferation-associated 1 like 3 [Source:MGI Symbol;Acc:MGI:1921456]
novel_mir_44	ENSMUST00000033674	ENSMUSG00000031312	Itgb1bp2	101449088	101453541	1	integrin beta 1 binding protein 2 [Source:MGI Symbol;Acc:MGI:1353420]
novel_mir_44	ENSMUST00000058092	ENSMUSG00000050276	Mrgprg	143763710	143766993	-1	MAS-related GPR, member G [Source:MGI Symbol;Acc:MGI:3033145]
novel_mir_44	ENSMUST00000125407	ENSMUSG00000027198	Ext2	93661028	93822568	-1	exostoses (multiple) 2 [Source:MGI Symbol;Acc:MGI:108050]
novel_mir_44	ENSMUST00000205617	ENSMUSG00000053158	Fes	80377756	80387946	-1	feline sarcoma oncogene [Source:MGI Symbol;Acc:MGI:95514]
novel_mir_44	ENSMUST00000213651	ENSMUSG00000036647	Olfr6	106953251	106963937	-1	olfactory receptor 6 [Source:MGI Symbol;Acc:MGI:104713]
novel_mir_44	ENSMUST00000163159	ENSMUSG00000043635	Adamts3	89677087	89883334	-1	a disintegrin-like and metallopeptidase (reprolysin type) with thrombospondin type 1 motif, 3 [Source:MGI Symbol;Acc:MGI:3045353]
novel_mir_44	ENSMUST00000105695	ENSMUSG00000073705	Cenps	149127121	149137629	-1	centromere protein S [Source:MGI Symbol;Acc:MGI:1917178]
novel_mir_44	ENSMUST00000102728	ENSMUSG00000075324	Fign	63971507	64098038	-1	fidgetin [Source:MGI Symbol;Acc:MGI:1890647]
novel_mir_44	ENSMUST00000008878	ENSMUSG00000008734	Gprc5b	118972047	118995211	-1	G protein-coupled receptor, family C, group 5, member B [Source:MGI Symbol;Acc:MGI:1927596]
novel_mir_44	ENSMUST00000114689	ENSMUSG00000002028	Kmt2a	44803355	44881296	-1	lysine (K)-specific methyltransferase 2A [Source:MGI Symbol;Acc:MGI:96995]
novel_mir_44	ENSMUST00000067752	ENSMUSG00000054619	Mettl7a1	100304140	100328662	1	methyltransferase like 7A1 [Source:MGI Symbol;Acc:MGI:1916523]
novel_mir_44	ENSMUST00000140991	ENSMUSG00000020755	Sap30bp	115933282	115966725	1	SAP30 binding protein [Source:MGI Symbol;Acc:MGI:1927479]
novel_mir_44	ENSMUST00000079573	ENSMUSG00000030287	Itpr2	146108299	146502223	-1	inositol 1,4,5-triphosphate receptor 2 [Source:MGI Symbol;Acc:MGI:99418]
novel_mir_44	ENSMUST00000119385	ENSMUSG00000037605	Adgrl3	81020138	81825133	1	adhesion G protein-coupled receptor L3 [Source:MGI Symbol;Acc:MGI:2441950]
novel_mir_44	ENSMUST00000138683	ENSMUSG00000032997	Chpf	75474569	75479307	-1	chondroitin polymerizing factor [Source:MGI Symbol;Acc:MGI:106576]
novel_mir_44	ENSMUST00000045747	ENSMUSG00000036856	Wnt4	137277489	137299726	1	wingless-type MMTV integration site family, member 4 [Source:MGI Symbol;Acc:MGI:98957]
novel_mir_44	ENSMUST00000147852	ENSMUSG00000041000	Trim62	128883580	128911328	1	tripartite motif-containing 62 [Source:MGI Symbol;Acc:MGI:1914775]
novel_mir_44	ENSMUST00000117407	ENSMUSG00000037605	Adgrl3	81020138	81825133	1	adhesion G protein-coupled receptor L3 [Source:MGI Symbol;Acc:MGI:2441950]
novel_mir_44	ENSMUST00000209058	ENSMUSG00000030397	Mark4	19424775	19458821	-1	MAP/microtubule affinity regulating kinase 4 [Source:MGI Symbol;Acc:MGI:1920955]
novel_mir_44	ENSMUST00000160785	ENSMUSG00000015127	Unkl	25188397	25234443	1	unkempt family like zinc finger [Source:MGI Symbol;Acc:MGI:1921404]
novel_mir_44	ENSMUST00000022040	ENSMUSG00000021557	Agtpbp1	59445742	59585227	-1	ATP/GTP binding protein 1 [Source:MGI Symbol;Acc:MGI:2159437]
novel_mir_44	ENSMUST00000064395	ENSMUSG00000052512	Nav2	48908716	49610090	1	neuron navigator 2 [Source:MGI Symbol;Acc:MGI:2183691]
novel_mir_44	ENSMUST00000048099	ENSMUSG00000040195	Nemp1	127666901	127701049	1	nuclear envelope integral membrane protein 1 [Source:MGI Symbol;Acc:MGI:2446113]
novel_mir_44	ENSMUST00000122044	ENSMUSG00000022433	Csnk1e	79417856	79455566	-1	casein kinase 1, epsilon [Source:MGI Symbol;Acc:MGI:1351660]
novel_mir_44	ENSMUST00000199215	ENSMUSG00000029439	Sfswap	129501221	129571384	1	splicing factor SWAP [Source:MGI Symbol;Acc:MGI:101760]
novel_mir_44	ENSMUST00000117202	ENSMUSG00000083929	Gm10600	42240639	42242685	1	predicted gene 10600 [Source:MGI Symbol;Acc:MGI:3710628]
novel_mir_44	ENSMUST00000030127	ENSMUSG00000028420	Tmem38b	53826045	53862019	1	transmembrane protein 38B [Source:MGI Symbol;Acc:MGI:1098718]
novel_mir_44	ENSMUST00000174772	ENSMUSG00000060261	Gtf2i	134237834	134314760	-1	general transcription factor II I [Source:MGI Symbol;Acc:MGI:1202722]
novel_mir_44	ENSMUST00000127862	ENSMUSG00000074793	Hspa12b	131127280	131146321	1	heat shock protein 12B [Source:MGI Symbol;Acc:MGI:1919880]
novel_mir_44	ENSMUST00000094821	ENSMUSG00000070808	Bicra	15970672	16047921	-1	BRD4 interacting chromatin remodeling complex associated protein [Source:MGI Symbol;Acc:MGI:2154263]
novel_mir_44	ENSMUST00000169121	ENSMUSG00000024743	Syt7	10389090	10453181	1	synaptotagmin VII [Source:MGI Symbol;Acc:MGI:1859545]
novel_mir_44	ENSMUST00000176906	ENSMUSG00000093674	Rpl41	128548114	128549305	-1	ribosomal protein L41 [Source:MGI Symbol;Acc:MGI:1915195]
novel_mir_44	ENSMUST00000227944	ENSMUSG00000022098	Bmp1	70474558	70520234	-1	bone morphogenetic protein 1 [Source:MGI Symbol;Acc:MGI:88176]
novel_mir_44	ENSMUST00000097644	ENSMUSG00000026313	Hdac4	91928779	92195699	-1	histone deacetylase 4 [Source:MGI Symbol;Acc:MGI:3036234]
novel_mir_44	ENSMUST00000115467	ENSMUSG00000029552	Tes	17065149	17105828	1	testis derived transcript [Source:MGI Symbol;Acc:MGI:105081]
novel_mir_44	ENSMUST00000107173	ENSMUSG00000003518	Dusp3	101971143	101987013	-1	dual specificity phosphatase 3 (vaccinia virus phosphatase VH1-related) [Source:MGI Symbol;Acc:MGI:1919599]
novel_mir_44	ENSMUST00000213003	ENSMUSG00000010936	Vac14	110618585	110720398	1	Vac14 homolog (S. cerevisiae) [Source:MGI Symbol;Acc:MGI:2157980]
novel_mir_44	ENSMUST00000107601	ENSMUSG00000049807	Arhgap23	97415533	97502402	1	Rho GTPase activating protein 23 [Source:MGI Symbol;Acc:MGI:3697726]
novel_mir_44	ENSMUST00000084026	ENSMUSG00000054823	Nsd3	25601601	25719667	1	nuclear receptor binding SET domain protein 3 [Source:MGI Symbol;Acc:MGI:2142581]
novel_mir_44	ENSMUST00000148556	ENSMUSG00000024063	Lbh	72918305	72941947	1	limb-bud and heart [Source:MGI Symbol;Acc:MGI:1925139]
novel_mir_44	ENSMUST00000207750	ENSMUSG00000066406	Akap13	75455534	75754609	1	A kinase (PRKA) anchor protein 13 [Source:MGI Symbol;Acc:MGI:2676556]
novel_mir_44	ENSMUST00000162655	ENSMUSG00000032534	Cep63	102584588	102626534	-1	centrosomal protein 63 [Source:MGI Symbol;Acc:MGI:2158560]
novel_mir_44	ENSMUST00000054230	ENSMUSG00000006527	Sfmbt1	30714849	30822721	1	Scm-like with four mbt domains 1 [Source:MGI Symbol;Acc:MGI:1859609]
novel_mir_44	ENSMUST00000183330	ENSMUSG00000030583	Sipa1l3	29320372	29518641	-1	signal-induced proliferation-associated 1 like 3 [Source:MGI Symbol;Acc:MGI:1921456]
novel_mir_44	ENSMUST00000171213	ENSMUSG00000091006	Vmn2r69	85393826	85415920	-1	vomeronasal 2, receptor 69 [Source:MGI Symbol;Acc:MGI:3761311]
novel_mir_44	ENSMUST00000058407	ENSMUSG00000059534	Uqcr10	4701973	4704342	-1	ubiquinol-cytochrome c reductase, complex III subunit X [Source:MGI Symbol;Acc:MGI:1913402]
novel_mir_44	ENSMUST00000172715	ENSMUSG00000060261	Gtf2i	134237834	134314760	-1	general transcription factor II I [Source:MGI Symbol;Acc:MGI:1202722]
novel_mir_44	ENSMUST00000206744	ENSMUSG00000053158	Fes	80377756	80387946	-1	feline sarcoma oncogene [Source:MGI Symbol;Acc:MGI:95514]
novel_mir_44	ENSMUST00000214501	ENSMUSG00000070459	Olfr290	84913075	84920861	1	olfactory receptor 290 [Source:MGI Symbol;Acc:MGI:3030124]
novel_mir_44	ENSMUST00000156363	ENSMUSG00000035851	Ythdc1	86804221	86836659	1	YTH domain containing 1 [Source:MGI Symbol;Acc:MGI:2443713]
novel_mir_44	ENSMUST00000209720	ENSMUSG00000078185	Chml	175682237	175692901	-1	choroideremia-like [Source:MGI Symbol;Acc:MGI:101913]
novel_mir_44	ENSMUST00000129530	ENSMUSG00000042002	Foxn4	114254164	114273807	-1	forkhead box N4 [Source:MGI Symbol;Acc:MGI:2151057]
novel_mir_44	ENSMUST00000093940	ENSMUSG00000049807	Arhgap23	97415533	97502402	1	Rho GTPase activating protein 23 [Source:MGI Symbol;Acc:MGI:3697726]
novel_mir_44	ENSMUST00000115444	ENSMUSG00000049620	Prss33	23833347	23836056	-1	protease, serine 33 [Source:MGI Symbol;Acc:MGI:2661234]
novel_mir_44	ENSMUST00000000291	ENSMUSG00000000282	Mnt	74830920	74845725	1	max binding protein [Source:MGI Symbol;Acc:MGI:109150]
novel_mir_44	ENSMUST00000177392	ENSMUSG00000032596	Uba7	107975505	107984060	1	ubiquitin-like modifier activating enzyme 7 [Source:MGI Symbol;Acc:MGI:1349462]
novel_mir_44	ENSMUST00000016125	ENSMUSG00000015981	Stk32c	139103638	139213307	-1	serine/threonine kinase 32C [Source:MGI Symbol;Acc:MGI:2385336]
novel_mir_44	ENSMUST00000018572	ENSMUSG00000018428	Akap1	88830792	88864586	-1	A kinase (PRKA) anchor protein 1 [Source:MGI Symbol;Acc:MGI:104729]
novel_mir_44	ENSMUST00000070172	ENSMUSG00000056185	Snx32	5495278	5510489	-1	sorting nexin 32 [Source:MGI Symbol;Acc:MGI:2444704]
novel_mir_44	ENSMUST00000142465	ENSMUSG00000049807	Arhgap23	97415533	97502402	1	Rho GTPase activating protein 23 [Source:MGI Symbol;Acc:MGI:3697726]
novel_mir_44	ENSMUST00000216367	ENSMUSG00000070459	Olfr290	84913075	84920861	1	olfactory receptor 290 [Source:MGI Symbol;Acc:MGI:3030124]
novel_mir_44	ENSMUST00000232473	ENSMUSG00000067942	Zfp160	21008903	21043070	1	zinc finger protein 160 [Source:MGI Symbol;Acc:MGI:108187]
novel_mir_44	ENSMUST00000226934	ENSMUSG00000054263	Lifr	7090614	7197489	1	LIF receptor alpha [Source:MGI Symbol;Acc:MGI:96788]
novel_mir_44	ENSMUST00000059699	ENSMUSG00000045912	C2cd4c	79606854	79614025	-1	C2 calcium-dependent domain containing 4C [Source:MGI Symbol;Acc:MGI:2685084]
novel_mir_44	ENSMUST00000208658	ENSMUSG00000073856	Iqck	118855752	118972652	1	IQ motif containing K [Source:MGI Symbol;Acc:MGI:3612188]
novel_mir_44	ENSMUST00000152357	ENSMUSG00000037652	Phc3	30899371	30969415	-1	polyhomeotic 3 [Source:MGI Symbol;Acc:MGI:2181434]
novel_mir_44	ENSMUST00000176751	ENSMUSG00000093593	Gm20683	25834465	25841763	-1	predicted gene 20683 [Source:MGI Symbol;Acc:MGI:5313130]
novel_mir_44	ENSMUST00000159152	ENSMUSG00000021458	2010111I01Rik	62964893	63326096	1	RIKEN cDNA 2010111I01 gene [Source:MGI Symbol;Acc:MGI:1919311]
novel_mir_44	ENSMUST00000088142	ENSMUSG00000056487	Mettl7a2	100353200	100361840	1	methyltransferase like 7A2 [Source:MGI Symbol;Acc:MGI:3026615]
novel_mir_44	ENSMUST00000075872	ENSMUSG00000062627	Mysm1	94942040	94979100	-1	myb-like, SWIRM and MPN domains 1 [Source:MGI Symbol;Acc:MGI:2444584]
novel_mir_44	ENSMUST00000124077	ENSMUSG00000008855	Hdac5	102194432	102230166	-1	histone deacetylase 5 [Source:MGI Symbol;Acc:MGI:1333784]
novel_mir_44	ENSMUST00000148589	ENSMUSG00000006471	Ndor1	25244821	25256022	-1	NADPH dependent diflavin oxidoreductase 1 [Source:MGI Symbol;Acc:MGI:1926047]
novel_mir_44	ENSMUST00000033994	ENSMUSG00000031586	Rbpms	33782643	33929863	-1	RNA binding protein gene with multiple splicing [Source:MGI Symbol;Acc:MGI:1334446]
novel_mir_44	ENSMUST00000062821	ENSMUSG00000034164	Emid1	5106265	5152257	-1	EMI domain containing 1 [Source:MGI Symbol;Acc:MGI:2155091]
novel_mir_44	ENSMUST00000067795	ENSMUSG00000025019	Lcor	41482645	41562246	1	ligand dependent nuclear receptor corepressor [Source:MGI Symbol;Acc:MGI:2443930]
novel_mir_44	ENSMUST00000165738	ENSMUSG00000063268	Parp10	76231174	76243441	-1	poly (ADP-ribose) polymerase family, member 10 [Source:MGI Symbol;Acc:MGI:3712326]
novel_mir_44	ENSMUST00000109184	ENSMUSG00000027544	Nfatc2	168476410	168601657	-1	nuclear factor of activated T cells, cytoplasmic, calcineurin dependent 2 [Source:MGI Symbol;Acc:MGI:102463]
novel_mir_44	ENSMUST00000176683	ENSMUSG00000093674	Rpl41	128548114	128549305	-1	ribosomal protein L41 [Source:MGI Symbol;Acc:MGI:1915195]
novel_mir_44	ENSMUST00000174354	ENSMUSG00000060261	Gtf2i	134237834	134314760	-1	general transcription factor II I [Source:MGI Symbol;Acc:MGI:1202722]
novel_mir_44	ENSMUST00000129357	ENSMUSG00000032297	Celf6	59577917	59607292	1	CUGBP, Elav-like family member 6 [Source:MGI Symbol;Acc:MGI:1923433]
novel_mir_44	ENSMUST00000114210	ENSMUSG00000029095	Ablim2	35757880	35884973	1	actin-binding LIM protein 2 [Source:MGI Symbol;Acc:MGI:2385758]
novel_mir_44	ENSMUST00000171838	ENSMUSG00000023055	Calcoco1	102706777	102722178	-1	calcium binding and coiled coil domain 1 [Source:MGI Symbol;Acc:MGI:1914738]
novel_mir_44	ENSMUST00000160685	ENSMUSG00000040627	Aicda	122553801	122564180	1	activation-induced cytidine deaminase [Source:MGI Symbol;Acc:MGI:1342279]
novel_mir_44	ENSMUST00000118771	ENSMUSG00000061559	Wdr61	54714735	54734519	-1	WD repeat domain 61 [Source:MGI Symbol;Acc:MGI:1917493]
novel_mir_44	ENSMUST00000169345	ENSMUSG00000009394	Syn2	115134902	115282006	1	synapsin II [Source:MGI Symbol;Acc:MGI:103020]
novel_mir_44	ENSMUST00000047282	ENSMUSG00000031816	Mthfsd	121091628	121108392	-1	methenyltetrahydrofolate synthetase domain containing [Source:MGI Symbol;Acc:MGI:2679252]
novel_mir_44	ENSMUST00000056558	ENSMUSG00000050919	Zfp366	99184823	99250656	1	zinc finger protein 366 [Source:MGI Symbol;Acc:MGI:2178429]
novel_mir_44	ENSMUST00000026700	ENSMUSG00000025610	Map3k7cl	87553330	87595336	1	Map3k7 C-terminal like [Source:MGI Symbol;Acc:MGI:2446584]
novel_mir_44	ENSMUST00000190940	ENSMUSG00000020888	Dvl2	70000595	70012301	1	dishevelled segment polarity protein 2 [Source:MGI Symbol;Acc:MGI:106613]
novel_mir_44	ENSMUST00000205391	ENSMUSG00000034957	Cebpa	35119293	35121928	1	CCAAT/enhancer binding protein (C/EBP), alpha [Source:MGI Symbol;Acc:MGI:99480]
novel_mir_44	ENSMUST00000099061	ENSMUSG00000074570	Cass4	172393794	172433757	1	Cas scaffolding protein family member 4 [Source:MGI Symbol;Acc:MGI:2444482]
novel_mir_44	ENSMUST00000174459	ENSMUSG00000090523	Gypc	32528322	32560034	-1	glycophorin C [Source:MGI Symbol;Acc:MGI:1098566]
novel_mir_44	ENSMUST00000031124	ENSMUSG00000060204	Gm5868	72581638	72587551	-1	predicted gene 5868 [Source:MGI Symbol;Acc:MGI:3645333]
novel_mir_44	ENSMUST00000114924	ENSMUSG00000002107	Celf2	6539694	7509563	-1	CUGBP, Elav-like family member 2 [Source:MGI Symbol;Acc:MGI:1338822]
novel_mir_44	ENSMUST00000075689	ENSMUSG00000063268	Parp10	76231174	76243441	-1	poly (ADP-ribose) polymerase family, member 10 [Source:MGI Symbol;Acc:MGI:3712326]
novel_mir_44	ENSMUST00000211067	ENSMUSG00000003863	Ppfia3	45339122	45367019	-1	protein tyrosine phosphatase, receptor type, f polypeptide (PTPRF), interacting protein (liprin), alpha 3 [Source:MGI Symbol;Acc:MGI:1924037]
novel_mir_44	ENSMUST00000210552	ENSMUSG00000031487	Brf2	27123364	27128680	-1	BRF2, RNA polymerase III transcription initiation factor 50kDa subunit [Source:MGI Symbol;Acc:MGI:1913903]
novel_mir_44	ENSMUST00000034955	ENSMUSG00000032388	Spg21	65460947	65488470	1	SPG21, maspardin [Source:MGI Symbol;Acc:MGI:106403]
novel_mir_44	ENSMUST00000005678	ENSMUSG00000005540	Fcer2a	3681737	3694175	-1	Fc receptor, IgE, low affinity II, alpha polypeptide [Source:MGI Symbol;Acc:MGI:95497]
novel_mir_44	ENSMUST00000179721	ENSMUSG00000031732	Phlpp2	109868542	109944671	1	PH domain and leucine rich repeat protein phosphatase 2 [Source:MGI Symbol;Acc:MGI:2444928]
novel_mir_44	ENSMUST00000211687	ENSMUSG00000043531	Sorcs1	50143299	50678646	-1	sortilin-related VPS10 domain containing receptor 1 [Source:MGI Symbol;Acc:MGI:1929666]
novel_mir_44	ENSMUST00000125445	ENSMUSG00000053730	Tmem39b	129676355	129696838	-1	transmembrane protein 39b [Source:MGI Symbol;Acc:MGI:2682939]
novel_mir_44	ENSMUST00000102575	ENSMUSG00000020888	Dvl2	70000595	70012301	1	dishevelled segment polarity protein 2 [Source:MGI Symbol;Acc:MGI:106613]
novel_mir_44	ENSMUST00000100429	ENSMUSG00000002107	Celf2	6539694	7509563	-1	CUGBP, Elav-like family member 2 [Source:MGI Symbol;Acc:MGI:1338822]
novel_mir_44	ENSMUST00000120157	ENSMUSG00000028657	Ppt1	122836242	122859175	1	palmitoyl-protein thioesterase 1 [Source:MGI Symbol;Acc:MGI:1298204]
novel_mir_44	ENSMUST00000220909	ENSMUSG00000021113	Snapc1	73964481	73988966	1	small nuclear RNA activating complex, polypeptide 1 [Source:MGI Symbol;Acc:MGI:1922877]
novel_mir_44	ENSMUST00000009727	ENSMUSG00000022415	Syngr1	80091334	80119501	1	synaptogyrin 1 [Source:MGI Symbol;Acc:MGI:1328323]
novel_mir_44	ENSMUST00000065134	ENSMUSG00000089762	Ier5l	30471537	30474219	-1	immediate early response 5-like [Source:MGI Symbol;Acc:MGI:1919750]
novel_mir_44	ENSMUST00000135673	ENSMUSG00000040596	Pogk	166384622	166409863	-1	pogo transposable element with KRAB domain [Source:MGI Symbol;Acc:MGI:1918842]
novel_mir_44	ENSMUST00000228479	ENSMUSG00000021832	Psmc6	45329788	45349705	1	proteasome (prosome, macropain) 26S subunit, ATPase, 6 [Source:MGI Symbol;Acc:MGI:1914339]
novel_mir_44	ENSMUST00000125899	ENSMUSG00000024002	Brd4	32196274	32284722	-1	bromodomain containing 4 [Source:MGI Symbol;Acc:MGI:1888520]
novel_mir_44	ENSMUST00000023478	ENSMUSG00000022790	Igsf11	38892671	39027159	1	immunoglobulin superfamily, member 11 [Source:MGI Symbol;Acc:MGI:2388477]
novel_mir_44	ENSMUST00000192559	ENSMUSG00000023259	Slc26a6	108853283	108913049	1	solute carrier family 26, member 6 [Source:MGI Symbol;Acc:MGI:2159728]
novel_mir_44	ENSMUST00000177039	ENSMUSG00000032596	Uba7	107975505	107984060	1	ubiquitin-like modifier activating enzyme 7 [Source:MGI Symbol;Acc:MGI:1349462]
novel_mir_44	ENSMUST00000061118	ENSMUSG00000045100	Slc25a26	94500331	94604672	1	solute carrier family 25 (mitochondrial carrier, phosphate carrier), member 26 [Source:MGI Symbol;Acc:MGI:1914832]
novel_mir_44	ENSMUST00000226996	ENSMUSG00000055632	Hmcn2	31314415	31460738	1	hemicentin 2 [Source:MGI Symbol;Acc:MGI:2677838]
novel_mir_44	ENSMUST00000210248	ENSMUSG00000003863	Ppfia3	45339122	45367019	-1	protein tyrosine phosphatase, receptor type, f polypeptide (PTPRF), interacting protein (liprin), alpha 3 [Source:MGI Symbol;Acc:MGI:1924037]
novel_mir_44	ENSMUST00000065382	ENSMUSG00000053129	Gsx1	147188696	147190947	1	GS homeobox 1 [Source:MGI Symbol;Acc:MGI:95842]
novel_mir_44	ENSMUST00000114946	ENSMUSG00000024513	Mbd2	70568189	70626131	1	methyl-CpG binding domain protein 2 [Source:MGI Symbol;Acc:MGI:1333813]
novel_mir_44	ENSMUST00000108255	ENSMUSG00000037652	Phc3	30899371	30969415	-1	polyhomeotic 3 [Source:MGI Symbol;Acc:MGI:2181434]
novel_mir_44	ENSMUST00000204235	ENSMUSG00000045100	Slc25a26	94500331	94604672	1	solute carrier family 25 (mitochondrial carrier, phosphate carrier), member 26 [Source:MGI Symbol;Acc:MGI:1914832]
novel_mir_44	ENSMUST00000213201	ENSMUSG00000023495	Pcbp4	106453291	106464012	1	poly(rC) binding protein 4 [Source:MGI Symbol;Acc:MGI:1890471]
novel_mir_44	ENSMUST00000140973	ENSMUSG00000063952	Brpf3	28801090	28839949	1	bromodomain and PHD finger containing, 3 [Source:MGI Symbol;Acc:MGI:2146836]
novel_mir_44	ENSMUST00000207880	ENSMUSG00000091006	Vmn2r69	85393826	85415920	-1	vomeronasal 2, receptor 69 [Source:MGI Symbol;Acc:MGI:3761311]
novel_mir_44	ENSMUST00000018884	ENSMUSG00000018740	Slc25a35	68968131	68974365	1	solute carrier family 25, member 35 [Source:MGI Symbol;Acc:MGI:1919248]
novel_mir_44	ENSMUST00000059042	ENSMUSG00000060261	Gtf2i	134237834	134314760	-1	general transcription factor II I [Source:MGI Symbol;Acc:MGI:1202722]
novel_mir_44	ENSMUST00000222921	ENSMUSG00000043487	Acot6	84100654	84111349	1	acyl-CoA thioesterase 6 [Source:MGI Symbol;Acc:MGI:1921287]
novel_mir_44	ENSMUST00000108567	ENSMUSG00000044876	Zfp444	6172226	6193811	1	zinc finger protein 444 [Source:MGI Symbol;Acc:MGI:1923365]
novel_mir_44	ENSMUST00000232739	ENSMUSG00000090897	Gm44501	40561507	40579549	1	predicted readthrough transcript, 44501 [Source:MGI Symbol;Acc:MGI:5529083]
novel_mir_44	ENSMUST00000196698	ENSMUSG00000029439	Sfswap	129501221	129571384	1	splicing factor SWAP [Source:MGI Symbol;Acc:MGI:101760]
novel_mir_44	ENSMUST00000002176	ENSMUSG00000002107	Celf2	6539694	7509563	-1	CUGBP, Elav-like family member 2 [Source:MGI Symbol;Acc:MGI:1338822]
novel_mir_44	ENSMUST00000170662	ENSMUSG00000061517	Sox21	118233232	118237030	-1	SRY (sex determining region Y)-box 21 [Source:MGI Symbol;Acc:MGI:2654070]
novel_mir_44	ENSMUST00000042852	ENSMUSG00000038121	Fam210a	68260187	68300333	-1	family with sequence similarity 210, member A [Source:MGI Symbol;Acc:MGI:1914000]
novel_mir_44	ENSMUST00000004985	ENSMUSG00000063952	Brpf3	28801090	28839949	1	bromodomain and PHD finger containing, 3 [Source:MGI Symbol;Acc:MGI:2146836]
novel_mir_44	ENSMUST00000164107	ENSMUSG00000009681	Bcr	75060592	75184921	1	breakpoint cluster region [Source:MGI Symbol;Acc:MGI:88141]
novel_mir_44	ENSMUST00000046624	ENSMUSG00000037652	Phc3	30899371	30969415	-1	polyhomeotic 3 [Source:MGI Symbol;Acc:MGI:2181434]
novel_mir_44	ENSMUST00000233561	ENSMUSG00000063952	Brpf3	28801090	28839949	1	bromodomain and PHD finger containing, 3 [Source:MGI Symbol;Acc:MGI:2146836]
novel_mir_44	ENSMUST00000194252	ENSMUSG00000039542	Ncam1	49502136	49798925	-1	neural cell adhesion molecule 1 [Source:MGI Symbol;Acc:MGI:97281]
novel_mir_44	ENSMUST00000209640	ENSMUSG00000003865	Gys1	45434844	45456619	1	glycogen synthase 1, muscle [Source:MGI Symbol;Acc:MGI:101805]
novel_mir_44	ENSMUST00000034175	ENSMUSG00000031732	Phlpp2	109868542	109944671	1	PH domain and leucine rich repeat protein phosphatase 2 [Source:MGI Symbol;Acc:MGI:2444928]
novel_mir_44	ENSMUST00000054781	ENSMUSG00000045929	Gm20715	6410277	6441691	1	predicted gene 20715 [Source:MGI Symbol;Acc:MGI:5313162]
novel_mir_44	ENSMUST00000102484	ENSMUSG00000078515	Ddi2	141677549	141723419	-1	DNA-damage inducible protein 2 [Source:MGI Symbol;Acc:MGI:1917244]
novel_mir_44	ENSMUST00000107903	ENSMUSG00000018428	Akap1	88830792	88864586	-1	A kinase (PRKA) anchor protein 1 [Source:MGI Symbol;Acc:MGI:104729]
novel_mir_44	ENSMUST00000176204	ENSMUSG00000092035	Peg10	4747306	4760517	1	paternally expressed 10 [Source:MGI Symbol;Acc:MGI:2157785]
novel_mir_44	ENSMUST00000056129	ENSMUSG00000045903	Npas4	4984355	4989971	-1	neuronal PAS domain protein 4 [Source:MGI Symbol;Acc:MGI:2664186]
novel_mir_44	ENSMUST00000227246	ENSMUSG00000006526	Tmem110	30825590	30877210	1	transmembrane protein 110 [Source:MGI Symbol;Acc:MGI:1921500]
novel_mir_44	ENSMUST00000152472	ENSMUSG00000015597	Zfp318	46383731	46420920	1	zinc finger protein 318 [Source:MGI Symbol;Acc:MGI:1889348]
novel_mir_44	ENSMUST00000121799	ENSMUSG00000049807	Arhgap23	97415533	97502402	1	Rho GTPase activating protein 23 [Source:MGI Symbol;Acc:MGI:3697726]
novel_mir_44	ENSMUST00000143916	ENSMUSG00000032297	Celf6	59577917	59607292	1	CUGBP, Elav-like family member 6 [Source:MGI Symbol;Acc:MGI:1923433]
novel_mir_44	ENSMUST00000136398	ENSMUSG00000028957	Per3	151003652	151044665	-1	period circadian clock 3 [Source:MGI Symbol;Acc:MGI:1277134]
novel_mir_44	ENSMUST00000111171	ENSMUSG00000053293	Pom121	135376141	135394546	-1	nuclear pore membrane protein 121 [Source:MGI Symbol;Acc:MGI:2137624]
novel_mir_44	ENSMUST00000108460	ENSMUSG00000030400	Ercc2	19382010	19395694	1	excision repair cross-complementing rodent repair deficiency, complementation group 2 [Source:MGI Symbol;Acc:MGI:95413]
novel_mir_44	ENSMUST00000120128	ENSMUSG00000037605	Adgrl3	81020138	81825133	1	adhesion G protein-coupled receptor L3 [Source:MGI Symbol;Acc:MGI:2441950]
novel_mir_44	ENSMUST00000061427	ENSMUSG00000043635	Adamts3	89677087	89883334	-1	a disintegrin-like and metallopeptidase (reprolysin type) with thrombospondin type 1 motif, 3 [Source:MGI Symbol;Acc:MGI:3045353]
novel_mir_44	ENSMUST00000063694	ENSMUSG00000052040	Klf13	63886351	63938915	-1	Kruppel-like factor 13 [Source:MGI Symbol;Acc:MGI:1354948]
novel_mir_44	ENSMUST00000120445	ENSMUSG00000037605	Adgrl3	81020138	81825133	1	adhesion G protein-coupled receptor L3 [Source:MGI Symbol;Acc:MGI:2441950]
novel_mir_44	ENSMUST00000041367	ENSMUSG00000037103	Dcaf15	84097072	84104768	-1	DDB1 and CUL4 associated factor 15 [Source:MGI Symbol;Acc:MGI:2684420]
novel_mir_44	ENSMUST00000024159	ENSMUSG00000023391	Dlx2	71543408	71546754	-1	distal-less homeobox 2 [Source:MGI Symbol;Acc:MGI:94902]
novel_mir_44	ENSMUST00000170438	ENSMUSG00000002107	Celf2	6539694	7509563	-1	CUGBP, Elav-like family member 2 [Source:MGI Symbol;Acc:MGI:1338822]
novel_mir_44	ENSMUST00000091418	ENSMUSG00000026740	Dnajc1	18195654	18392830	-1	DnaJ heat shock protein family (Hsp40) member C1 [Source:MGI Symbol;Acc:MGI:103268]
novel_mir_44	ENSMUST00000233709	ENSMUSG00000063952	Brpf3	28801090	28839949	1	bromodomain and PHD finger containing, 3 [Source:MGI Symbol;Acc:MGI:2146836]
novel_mir_44	ENSMUST00000184970	ENSMUSG00000010097	Nxf1	8757073	8772475	1	nuclear RNA export factor 1 [Source:MGI Symbol;Acc:MGI:1858330]
novel_mir_44	ENSMUST00000165493	ENSMUSG00000028706	Nsun4	116032842	116053876	-1	NOL1/NOP2/Sun domain family, member 4 [Source:MGI Symbol;Acc:MGI:1919431]
novel_mir_44	ENSMUST00000176155	ENSMUSG00000031970	Dbndd1	123504718	123515463	-1	dysbindin (dystrobrevin binding protein 1) domain containing 1 [Source:MGI Symbol;Acc:MGI:1919435]
novel_mir_44	ENSMUST00000100012	ENSMUSG00000039166	Akap7	25169090	25307870	-1	A kinase (PRKA) anchor protein 7 [Source:MGI Symbol;Acc:MGI:1859150]
novel_mir_44	ENSMUST00000071103	ENSMUSG00000037149	Ddx1	13216973	13249213	-1	DEAD (Asp-Glu-Ala-Asp) box polypeptide 1 [Source:MGI Symbol;Acc:MGI:2144727]
novel_mir_44	ENSMUST00000053251	ENSMUSG00000031586	Rbpms	33782643	33929863	-1	RNA binding protein gene with multiple splicing [Source:MGI Symbol;Acc:MGI:1334446]
novel_mir_44	ENSMUST00000112298	ENSMUSG00000042121	Ssh1	113937094	113993894	-1	slingshot protein phosphatase 1 [Source:MGI Symbol;Acc:MGI:2686240]
novel_mir_44	ENSMUST00000175885	ENSMUSG00000034906	Ncaph	127103809	127133954	-1	non-SMC condensin I complex, subunit H [Source:MGI Symbol;Acc:MGI:2444777]
novel_mir_44	ENSMUST00000105638	ENSMUSG00000039410	Prdm16	154316125	154636873	-1	PR domain containing 16 [Source:MGI Symbol;Acc:MGI:1917923]
novel_mir_44	ENSMUST00000213552	ENSMUSG00000036647	Olfr6	106953251	106963937	-1	olfactory receptor 6 [Source:MGI Symbol;Acc:MGI:104713]
novel_mir_44	ENSMUST00000091813	ENSMUSG00000059336	Slc14a1	78100091	78142119	-1	solute carrier family 14 (urea transporter), member 1 [Source:MGI Symbol;Acc:MGI:1351654]
novel_mir_44	ENSMUST00000231550	ENSMUSG00000116876	AC122413.2	6978904	7043950	1	novel protein, Rnaset2b-Gm1604b readthrough
novel_mir_44	ENSMUST00000057454	ENSMUSG00000046814	Gchfr	119167773	119172390	1	GTP cyclohydrolase I feedback regulator [Source:MGI Symbol;Acc:MGI:2443977]
novel_mir_44	ENSMUST00000114206	ENSMUSG00000029095	Ablim2	35757880	35884973	1	actin-binding LIM protein 2 [Source:MGI Symbol;Acc:MGI:2385758]
novel_mir_44	ENSMUST00000190387	ENSMUSG00000040563	Plppr2	21937033	21948907	1	phospholipid phosphatase related 2 [Source:MGI Symbol;Acc:MGI:2384575]
novel_mir_44	ENSMUST00000108344	ENSMUSG00000004056	Akt2	27591552	27640826	1	thymoma viral proto-oncogene 2 [Source:MGI Symbol;Acc:MGI:104874]
novel_mir_44	ENSMUST00000109629	ENSMUSG00000078972	Gm15557	155940728	155942750	1	predicted gene 15557 [Source:MGI Symbol;Acc:MGI:3783006]
novel_mir_44	ENSMUST00000136419	ENSMUSG00000034032	Rpap1	119763304	119787537	-1	RNA polymerase II associated protein 1 [Source:MGI Symbol;Acc:MGI:1916175]
novel_mir_44	ENSMUST00000118078	ENSMUSG00000037605	Adgrl3	81020138	81825133	1	adhesion G protein-coupled receptor L3 [Source:MGI Symbol;Acc:MGI:2441950]
novel_mir_44	ENSMUST00000101280	ENSMUSG00000029095	Ablim2	35757880	35884973	1	actin-binding LIM protein 2 [Source:MGI Symbol;Acc:MGI:2385758]
novel_mir_44	ENSMUST00000142395	ENSMUSG00000054823	Nsd3	25601601	25719667	1	nuclear receptor binding SET domain protein 3 [Source:MGI Symbol;Acc:MGI:2142581]
novel_mir_44	ENSMUST00000031447	ENSMUSG00000029484	Anxa3	96793339	96845966	1	annexin A3 [Source:MGI Symbol;Acc:MGI:1201378]
novel_mir_44	ENSMUST00000033727	ENSMUSG00000031360	Ctps2	162901238	163032508	1	cytidine 5'-triphosphate synthase 2 [Source:MGI Symbol;Acc:MGI:1933185]
novel_mir_44	ENSMUST00000231700	ENSMUSG00000036304	Zdhhc23	43965033	43979791	-1	zinc finger, DHHC domain containing 23 [Source:MGI Symbol;Acc:MGI:2685625]
novel_mir_44	ENSMUST00000174490	ENSMUSG00000004231	Pax2	44756045	44837871	1	paired box 2 [Source:MGI Symbol;Acc:MGI:97486]
novel_mir_44	ENSMUST00000066285	ENSMUSG00000025092	Hspa12a	58795751	58860984	-1	heat shock protein 12A [Source:MGI Symbol;Acc:MGI:1920692]
novel_mir_44	ENSMUST00000054680	ENSMUSG00000044876	Zfp444	6172226	6193811	1	zinc finger protein 444 [Source:MGI Symbol;Acc:MGI:1923365]
novel_mir_44	ENSMUST00000160115	ENSMUSG00000042015	Wdr41	94976344	95023314	1	WD repeat domain 41 [Source:MGI Symbol;Acc:MGI:2445123]
novel_mir_44	ENSMUST00000038753	ENSMUSG00000040711	Sh3pxd2b	32347820	32428173	1	SH3 and PX domains 2B [Source:MGI Symbol;Acc:MGI:2442062]
novel_mir_44	ENSMUST00000174513	ENSMUSG00000060261	Gtf2i	134237834	134314760	-1	general transcription factor II I [Source:MGI Symbol;Acc:MGI:1202722]
novel_mir_44	ENSMUST00000140239	ENSMUSG00000087408	Cers1	70315775	70331592	1	ceramide synthase 1 [Source:MGI Symbol;Acc:MGI:2136690]
novel_mir_44	ENSMUST00000177294	ENSMUSG00000024913	Lrp5	3584828	3686564	-1	low density lipoprotein receptor-related protein 5 [Source:MGI Symbol;Acc:MGI:1278315]
novel_mir_44	ENSMUST00000058472	ENSMUSG00000042078	Svop	114026910	114091570	-1	SV2 related protein [Source:MGI Symbol;Acc:MGI:1915916]
novel_mir_44	ENSMUST00000210781	ENSMUSG00000070808	Bicra	15970672	16047921	-1	BRD4 interacting chromatin remodeling complex associated protein [Source:MGI Symbol;Acc:MGI:2154263]
novel_mir_44	ENSMUST00000098585	ENSMUSG00000074210	E130208F15Rik	30321740	30323472	1	RIKEN cDNA E130208F15 gene [Source:MGI Symbol;Acc:MGI:3767226]
novel_mir_44	ENSMUST00000114548	ENSMUSG00000032076	Cadm1	47530173	47857637	1	cell adhesion molecule 1 [Source:MGI Symbol;Acc:MGI:1889272]
novel_mir_44	ENSMUST00000160217	ENSMUSG00000025646	Atrip	109057933	109074124	-1	ATR interacting protein [Source:MGI Symbol;Acc:MGI:1925349]
novel_mir_44	ENSMUST00000176287	ENSMUSG00000056487	Mettl7a2	100353200	100361840	1	methyltransferase like 7A2 [Source:MGI Symbol;Acc:MGI:3026615]
novel_mir_44	ENSMUST00000036113	ENSMUSG00000039976	Tbc1d16	119143045	119228499	-1	TBC1 domain family, member 16 [Source:MGI Symbol;Acc:MGI:2652878]
novel_mir_44	ENSMUST00000177163	ENSMUSG00000093674	Rpl41	128548114	128549305	-1	ribosomal protein L41 [Source:MGI Symbol;Acc:MGI:1915195]
novel_mir_44	ENSMUST00000122421	ENSMUSG00000031971	Ccsap	123840831	123860209	-1	centriole, cilia and spindle associated protein [Source:MGI Symbol;Acc:MGI:1920670]
novel_mir_44	ENSMUST00000046426	ENSMUSG00000032741	Tpcn1	120534153	120588673	-1	two pore channel 1 [Source:MGI Symbol;Acc:MGI:2182472]
novel_mir_44	ENSMUST00000184945	ENSMUSG00000052512	Nav2	48908716	49610090	1	neuron navigator 2 [Source:MGI Symbol;Acc:MGI:2183691]
novel_mir_44	ENSMUST00000070313	ENSMUSG00000039410	Prdm16	154316125	154636873	-1	PR domain containing 16 [Source:MGI Symbol;Acc:MGI:1917923]
novel_mir_44	ENSMUST00000068058	ENSMUSG00000054814	Usp46	73998453	74068431	-1	ubiquitin specific peptidase 46 [Source:MGI Symbol;Acc:MGI:1916977]
novel_mir_44	ENSMUST00000022057	ENSMUSG00000021573	Tppp	74009407	74035753	1	tubulin polymerization promoting protein [Source:MGI Symbol;Acc:MGI:1920198]
novel_mir_44	ENSMUST00000140205	ENSMUSG00000054693	Adam10	70678997	70780229	1	a disintegrin and metallopeptidase domain 10 [Source:MGI Symbol;Acc:MGI:109548]
novel_mir_44	ENSMUST00000112877	ENSMUSG00000063972	Nr6a1	38723370	38927688	-1	nuclear receptor subfamily 6, group A, member 1 [Source:MGI Symbol;Acc:MGI:1352459]
novel_mir_44	ENSMUST00000206479	ENSMUSG00000053158	Fes	80377756	80387946	-1	feline sarcoma oncogene [Source:MGI Symbol;Acc:MGI:95514]
novel_mir_44	ENSMUST00000085809	ENSMUSG00000030583	Sipa1l3	29320372	29518641	-1	signal-induced proliferation-associated 1 like 3 [Source:MGI Symbol;Acc:MGI:1921456]
novel_mir_44	ENSMUST00000096554	ENSMUSG00000071847	Apcdd1	62922327	62953195	1	adenomatosis polyposis coli down-regulated 1 [Source:MGI Symbol;Acc:MGI:3513977]
novel_mir_44	ENSMUST00000171748	ENSMUSG00000043467	Zbtb37	161002922	161034849	-1	zinc finger and BTB domain containing 37 [Source:MGI Symbol;Acc:MGI:2444467]
novel_mir_44	ENSMUST00000163398	ENSMUSG00000025159	Mms19	41941086	41981157	-1	MMS19 cytosolic iron-sulfur assembly component [Source:MGI Symbol;Acc:MGI:1919449]
novel_mir_44	ENSMUST00000033429	ENSMUSG00000031103	Elf4	48411046	48463132	-1	E74-like factor 4 (ets domain transcription factor) [Source:MGI Symbol;Acc:MGI:1928377]
novel_mir_44	ENSMUST00000156029	ENSMUSG00000063952	Brpf3	28801090	28839949	1	bromodomain and PHD finger containing, 3 [Source:MGI Symbol;Acc:MGI:2146836]
novel_mir_44	ENSMUST00000209285	ENSMUSG00000019139	Isyna1	70594373	70597290	1	myo-inositol 1-phosphate synthase A1 [Source:MGI Symbol;Acc:MGI:1919030]
novel_mir_44	ENSMUST00000111274	ENSMUSG00000075028	Prdm11	92965151	93046167	-1	PR domain containing 11 [Source:MGI Symbol;Acc:MGI:2685553]
novel_mir_44	ENSMUST00000144940	ENSMUSG00000040447	Spns2	72451638	72489904	-1	spinster homolog 2 [Source:MGI Symbol;Acc:MGI:2384936]
novel_mir_44	ENSMUST00000097837	ENSMUSG00000041351	Rap1gap	137664726	137729861	1	Rap1 GTPase-activating protein [Source:MGI Symbol;Acc:MGI:109338]
novel_mir_44	ENSMUST00000222185	ENSMUSG00000041992	Rapgef5	117516479	117759737	1	Rap guanine nucleotide exchange factor (GEF) 5 [Source:MGI Symbol;Acc:MGI:2444365]
novel_mir_44	ENSMUST00000170048	ENSMUSG00000090622	A930033H14Rik	69209762	69213098	-1	RIKEN cDNA A930033H14 gene [Source:MGI Symbol;Acc:MGI:2444562]
novel_mir_44	ENSMUST00000223804	ENSMUSG00000035958	Tdp2	24831679	24842153	1	tyrosyl-DNA phosphodiesterase 2 [Source:MGI Symbol;Acc:MGI:1860486]
novel_mir_44	ENSMUST00000043650	ENSMUSG00000041930	Fam222a	114568016	114613220	1	family with sequence similarity 222, member A [Source:MGI Symbol;Acc:MGI:3605543]
novel_mir_44	ENSMUST00000173341	ENSMUSG00000060261	Gtf2i	134237834	134314760	-1	general transcription factor II I [Source:MGI Symbol;Acc:MGI:1202722]
novel_mir_44	ENSMUST00000231690	ENSMUSG00000035699	Slc51a	32474504	32487879	-1	solute carrier family 51, alpha subunit [Source:MGI Symbol;Acc:MGI:2146634]
novel_mir_44	ENSMUST00000029941	ENSMUSG00000028273	Pdlim5	142239590	142395696	-1	PDZ and LIM domain 5 [Source:MGI Symbol;Acc:MGI:1927489]
novel_mir_44	ENSMUST00000179734	ENSMUSG00000095779	Gm2163	42466752	42589938	1	predicted gene 2163 [Source:MGI Symbol;Acc:MGI:3780332]
novel_mir_44	ENSMUST00000081560	ENSMUSG00000058076	Sdhc	171127165	171150603	-1	succinate dehydrogenase complex, subunit C, integral membrane protein [Source:MGI Symbol;Acc:MGI:1913302]
novel_mir_44	ENSMUST00000034452	ENSMUSG00000031971	Ccsap	123840831	123860209	-1	centriole, cilia and spindle associated protein [Source:MGI Symbol;Acc:MGI:1920670]
novel_mir_44	ENSMUST00000151678	ENSMUSG00000003518	Dusp3	101971143	101987013	-1	dual specificity phosphatase 3 (vaccinia virus phosphatase VH1-related) [Source:MGI Symbol;Acc:MGI:1919599]
novel_mir_44	ENSMUST00000210279	ENSMUSG00000037103	Dcaf15	84097072	84104768	-1	DDB1 and CUL4 associated factor 15 [Source:MGI Symbol;Acc:MGI:2684420]
novel_mir_44	ENSMUST00000214541	ENSMUSG00000063386	Olfr1387	49455343	49464001	1	olfactory receptor 1387 [Source:MGI Symbol;Acc:MGI:3031221]
novel_mir_44	ENSMUST00000032924	ENSMUSG00000030685	Kctd13	126928879	126945631	1	potassium channel tetramerisation domain containing 13 [Source:MGI Symbol;Acc:MGI:1923739]
novel_mir_44	ENSMUST00000164039	ENSMUSG00000043531	Sorcs1	50143299	50678646	-1	sortilin-related VPS10 domain containing receptor 1 [Source:MGI Symbol;Acc:MGI:1929666]
novel_mir_44	ENSMUST00000150920	ENSMUSG00000040387	Klhl32	24612554	24851124	-1	kelch-like 32 [Source:MGI Symbol;Acc:MGI:3612790]
novel_mir_44	ENSMUST00000114547	ENSMUSG00000032076	Cadm1	47530173	47857637	1	cell adhesion molecule 1 [Source:MGI Symbol;Acc:MGI:1889272]
novel_mir_44	ENSMUST00000178958	ENSMUSG00000095493	A630023A22Rik	34051126	34102754	-1	RIKEN cDNA A630023A22 gene [Source:MGI Symbol;Acc:MGI:2145657]
novel_mir_44	ENSMUST00000026897	ENSMUSG00000025790	Slco3a1	74275419	74554780	-1	solute carrier organic anion transporter family, member 3a1 [Source:MGI Symbol;Acc:MGI:1351867]
novel_mir_44	ENSMUST00000182884	ENSMUSG00000069601	Ank3	69398773	70027438	1	ankyrin 3, epithelial [Source:MGI Symbol;Acc:MGI:88026]
novel_mir_44	ENSMUST00000021903	ENSMUSG00000021453	Gadd45g	51846678	51848468	1	growth arrest and DNA-damage-inducible 45 gamma [Source:MGI Symbol;Acc:MGI:1346325]
novel_mir_44	ENSMUST00000203607	ENSMUSG00000030087	Klf15	90462576	90475238	1	Kruppel-like factor 15 [Source:MGI Symbol;Acc:MGI:1929988]
novel_mir_44	ENSMUST00000110766	ENSMUSG00000066640	Fbxl18	142866946	142895421	-1	F-box and leucine-rich repeat protein 18 [Source:MGI Symbol;Acc:MGI:2444450]
novel_mir_44	ENSMUST00000201642	ENSMUSG00000029407	Uso1	92137938	92202798	1	USO1 vesicle docking factor [Source:MGI Symbol;Acc:MGI:1929095]
novel_mir_44	ENSMUST00000143720	ENSMUSG00000018428	Akap1	88830792	88864586	-1	A kinase (PRKA) anchor protein 1 [Source:MGI Symbol;Acc:MGI:104729]
novel_mir_44	ENSMUST00000047786	ENSMUSG00000039372	2022-03-04	72427112	72536930	-1	membrane-associated ring finger (C3HC4) 4 [Source:MGI Symbol;Acc:MGI:2683550]
novel_mir_44	ENSMUST00000026698	ENSMUSG00000025608	Podxl	31519488	31563981	-1	podocalyxin-like [Source:MGI Symbol;Acc:MGI:1351317]
novel_mir_44	ENSMUST00000108461	ENSMUSG00000030400	Ercc2	19382010	19395694	1	excision repair cross-complementing rodent repair deficiency, complementation group 2 [Source:MGI Symbol;Acc:MGI:95413]
novel_mir_44	ENSMUST00000188396	ENSMUSG00000023495	Pcbp4	106453291	106464012	1	poly(rC) binding protein 4 [Source:MGI Symbol;Acc:MGI:1890471]
novel_mir_44	ENSMUST00000135221	ENSMUSG00000002319	Ipo4	55625400	55635957	-1	importin 4 [Source:MGI Symbol;Acc:MGI:1923001]
novel_mir_44	ENSMUST00000039956	ENSMUSG00000034591	Slc41a2	83230848	83337882	-1	solute carrier family 41, member 2 [Source:MGI Symbol;Acc:MGI:2442940]
novel_mir_44	ENSMUST00000027532	ENSMUSG00000026307	Scly	91298338	91321075	1	selenocysteine lyase [Source:MGI Symbol;Acc:MGI:1355310]
novel_mir_44	ENSMUST00000114204	ENSMUSG00000029095	Ablim2	35757880	35884973	1	actin-binding LIM protein 2 [Source:MGI Symbol;Acc:MGI:2385758]
novel_mir_44	ENSMUST00000153832	ENSMUSG00000029416	Slc15a4	127595664	127632897	-1	solute carrier family 15, member 4 [Source:MGI Symbol;Acc:MGI:2140796]
novel_mir_44	ENSMUST00000104999	ENSMUSG00000078202	Nrarp	25180758	25183339	1	Notch-regulated ankyrin repeat protein [Source:MGI Symbol;Acc:MGI:1914372]
novel_mir_44	ENSMUST00000120292	ENSMUSG00000037605	Adgrl3	81020138	81825133	1	adhesion G protein-coupled receptor L3 [Source:MGI Symbol;Acc:MGI:2441950]
novel_mir_44	ENSMUST00000161022	ENSMUSG00000040969	Arhgef38	133112278	133234949	-1	Rho guanine nucleotide exchange factor (GEF) 38 [Source:MGI Symbol;Acc:MGI:1924919]
novel_mir_44	ENSMUST00000064594	ENSMUSG00000079055	Slc8a3	81197915	81333180	-1	solute carrier family 8 (sodium/calcium exchanger), member 3 [Source:MGI Symbol;Acc:MGI:107976]
novel_mir_44	ENSMUST00000162694	ENSMUSG00000020329	Polrmt	79736123	79746581	-1	polymerase (RNA) mitochondrial (DNA directed) [Source:MGI Symbol;Acc:MGI:1915843]
novel_mir_44	ENSMUST00000121504	ENSMUSG00000043964	Orai3	127769815	127775150	1	ORAI calcium release-activated calcium modulator 3 [Source:MGI Symbol;Acc:MGI:3039586]
novel_mir_44	ENSMUST00000062831	ENSMUSG00000030400	Ercc2	19382010	19395694	1	excision repair cross-complementing rodent repair deficiency, complementation group 2 [Source:MGI Symbol;Acc:MGI:95413]
novel_mir_44	ENSMUST00000024839	ENSMUSG00000024042	Sik1	31844250	31855804	-1	salt inducible kinase 1 [Source:MGI Symbol;Acc:MGI:104754]
novel_mir_44	ENSMUST00000164776	ENSMUSG00000025159	Mms19	41941086	41981157	-1	MMS19 cytosolic iron-sulfur assembly component [Source:MGI Symbol;Acc:MGI:1919449]
novel_mir_44	ENSMUST00000129664	ENSMUSG00000036553	Sh3tc1	35697180	35739987	-1	SH3 domain and tetratricopeptide repeats 1 [Source:MGI Symbol;Acc:MGI:2678949]
novel_mir_44	ENSMUST00000106391	ENSMUSG00000015869	Prpsap1	116470845	116494202	-1	phosphoribosyl pyrophosphate synthetase-associated protein 1 [Source:MGI Symbol;Acc:MGI:1915013]
novel_mir_44	ENSMUST00000031281	ENSMUSG00000029338	Antxr2	97882783	98031043	-1	anthrax toxin receptor 2 [Source:MGI Symbol;Acc:MGI:1919164]
novel_mir_44	ENSMUST00000233088	ENSMUSG00000063952	Brpf3	28801090	28839949	1	bromodomain and PHD finger containing, 3 [Source:MGI Symbol;Acc:MGI:2146836]
novel_mir_44	ENSMUST00000133393	ENSMUSG00000038545	Cul7	46650337	46664364	1	cullin 7 [Source:MGI Symbol;Acc:MGI:1913765]
novel_mir_44	ENSMUST00000128062	ENSMUSG00000025646	Atrip	109057933	109074124	-1	ATR interacting protein [Source:MGI Symbol;Acc:MGI:1925349]
novel_mir_44	ENSMUST00000203785	ENSMUSG00000093866	Olfr802	129677683	129688169	-1	olfactory receptor 802 [Source:MGI Symbol;Acc:MGI:3030636]
novel_mir_44	ENSMUST00000004327	ENSMUSG00000031400	G6pdx	74409483	74429194	-1	glucose-6-phosphate dehydrogenase X-linked [Source:MGI Symbol;Acc:MGI:105979]
novel_mir_44	ENSMUST00000021289	ENSMUSG00000049928	Glp2r	67661502	67771153	-1	glucagon-like peptide 2 receptor [Source:MGI Symbol;Acc:MGI:2136733]
novel_mir_44	ENSMUST00000119154	ENSMUSG00000054814	Usp46	73998453	74068431	-1	ubiquitin specific peptidase 46 [Source:MGI Symbol;Acc:MGI:1916977]
novel_mir_44	ENSMUST00000216184	ENSMUSG00000070459	Olfr290	84913075	84920861	1	olfactory receptor 290 [Source:MGI Symbol;Acc:MGI:3030124]
novel_mir_44	ENSMUST00000045303	ENSMUSG00000040447	Spns2	72451638	72489904	-1	spinster homolog 2 [Source:MGI Symbol;Acc:MGI:2384936]
novel_mir_44	ENSMUST00000213503	ENSMUSG00000063428	Ddo	40630011	40681847	1	D-aspartate oxidase [Source:MGI Symbol;Acc:MGI:1925528]
novel_mir_44	ENSMUST00000027425	ENSMUSG00000026223	Itm2c	85894281	85908675	1	integral membrane protein 2C [Source:MGI Symbol;Acc:MGI:1927594]
novel_mir_44	ENSMUST00000109838	ENSMUSG00000055254	Ntrk2	58806569	59133970	1	neurotrophic tyrosine kinase, receptor, type 2 [Source:MGI Symbol;Acc:MGI:97384]
novel_mir_44	ENSMUST00000199597	ENSMUSG00000057123	Gja5	96904693	97077416	1	gap junction protein, alpha 5 [Source:MGI Symbol;Acc:MGI:95716]
novel_mir_44	ENSMUST00000128057	ENSMUSG00000031072	LTO1	144915100	144931701	1	ABCE maturation factor [Source:MGI Symbol;Acc:MGI:1919534]
novel_mir_44	ENSMUST00000185507	ENSMUSG00000023495	Pcbp4	106453291	106464012	1	poly(rC) binding protein 4 [Source:MGI Symbol;Acc:MGI:1890471]
novel_mir_44	ENSMUST00000183684	ENSMUSG00000034570	Inpp5j	3494375	3504821	-1	inositol polyphosphate 5-phosphatase J [Source:MGI Symbol;Acc:MGI:2158663]
novel_mir_44	ENSMUST00000040983	ENSMUSG00000036647	Olfr6	106953251	106963937	-1	olfactory receptor 6 [Source:MGI Symbol;Acc:MGI:104713]
novel_mir_44	ENSMUST00000111261	ENSMUSG00000060261	Gtf2i	134237834	134314760	-1	general transcription factor II I [Source:MGI Symbol;Acc:MGI:1202722]
novel_mir_44	ENSMUST00000233336	ENSMUSG00000091006	Vmn2r69	85393826	85415920	-1	vomeronasal 2, receptor 69 [Source:MGI Symbol;Acc:MGI:3761311]
novel_mir_44	ENSMUST00000105835	ENSMUSG00000041351	Rap1gap	137664726	137729861	1	Rap1 GTPase-activating protein [Source:MGI Symbol;Acc:MGI:109338]
novel_mir_44	ENSMUST00000031653	ENSMUSG00000029648	Flt1	147561604	147726011	-1	FMS-like tyrosine kinase 1 [Source:MGI Symbol;Acc:MGI:95558]
novel_mir_44	ENSMUST00000187609	ENSMUSG00000030717	Nupr1	126623249	126630861	-1	nuclear protein transcription regulator 1 [Source:MGI Symbol;Acc:MGI:1891834]
novel_mir_44	ENSMUST00000159592	ENSMUSG00000042121	Ssh1	113937094	113993894	-1	slingshot protein phosphatase 1 [Source:MGI Symbol;Acc:MGI:2686240]
novel_mir_44	ENSMUST00000205136	ENSMUSG00000030087	Klf15	90462576	90475238	1	Kruppel-like factor 15 [Source:MGI Symbol;Acc:MGI:1929988]
novel_mir_44	ENSMUST00000035155	ENSMUSG00000032549	Rab6b	103111787	103185276	1	RAB6B, member RAS oncogene family [Source:MGI Symbol;Acc:MGI:107283]
novel_mir_44	ENSMUST00000137311	ENSMUSG00000022861	Dgkg	22468461	22657221	-1	diacylglycerol kinase, gamma [Source:MGI Symbol;Acc:MGI:105060]
novel_mir_44	ENSMUST00000195980	ENSMUSG00000037426	Depdc5	32863701	32994236	1	DEP domain containing 5 [Source:MGI Symbol;Acc:MGI:2141101]
novel_mir_44	ENSMUST00000226430	ENSMUSG00000006281	Tep1	50824059	50870560	-1	telomerase associated protein 1 [Source:MGI Symbol;Acc:MGI:109573]
novel_mir_44	ENSMUST00000170226	ENSMUSG00000063268	Parp10	76231174	76243441	-1	poly (ADP-ribose) polymerase family, member 10 [Source:MGI Symbol;Acc:MGI:3712326]
novel_mir_44	ENSMUST00000176551	ENSMUSG00000092035	Peg10	4747306	4760517	1	paternally expressed 10 [Source:MGI Symbol;Acc:MGI:2157785]
novel_mir_44	ENSMUST00000101208	ENSMUSG00000072941	Sod3	52363791	52371418	1	superoxide dismutase 3, extracellular [Source:MGI Symbol;Acc:MGI:103181]
novel_mir_44	ENSMUST00000206017	ENSMUSG00000046591	Ticrr	79660196	79698148	1	TOPBP1-interacting checkpoint and replication regulator [Source:MGI Symbol;Acc:MGI:1924261]
novel_mir_44	ENSMUST00000078880	ENSMUSG00000063434	Sorcs3	48206025	48805505	1	sortilin-related VPS10 domain containing receptor 3 [Source:MGI Symbol;Acc:MGI:1913923]
novel_mir_44	ENSMUST00000074408	ENSMUSG00000062157	Ifnlr1	135686287	135708181	1	interferon lambda receptor 1 [Source:MGI Symbol;Acc:MGI:2429859]
novel_mir_44	ENSMUST00000220041	ENSMUSG00000019998	Stx7	24149302	24190222	1	syntaxin 7 [Source:MGI Symbol;Acc:MGI:1858210]
novel_mir_44	ENSMUST00000193547	ENSMUSG00000039542	Ncam1	49502136	49798925	-1	neural cell adhesion molecule 1 [Source:MGI Symbol;Acc:MGI:97281]
novel_mir_44	ENSMUST00000069195	ENSMUSG00000051351	Zfp46	136284683	136293942	1	zinc finger protein 46 [Source:MGI Symbol;Acc:MGI:99192]
novel_mir_44	ENSMUST00000129815	ENSMUSG00000040797	Iqsec3	121372933	121473678	-1	IQ motif and Sec7 domain 3 [Source:MGI Symbol;Acc:MGI:2677208]
novel_mir_44	ENSMUST00000143791	ENSMUSG00000014329	Bicc1	70922832	71159700	-1	BicC family RNA binding protein 1 [Source:MGI Symbol;Acc:MGI:1933388]
novel_mir_44	ENSMUST00000105637	ENSMUSG00000039410	Prdm16	154316125	154636873	-1	PR domain containing 16 [Source:MGI Symbol;Acc:MGI:1917923]
novel_mir_44	ENSMUST00000160684	ENSMUSG00000004446	Bid	120891930	120916853	-1	BH3 interacting domain death agonist [Source:MGI Symbol;Acc:MGI:108093]
novel_mir_44	ENSMUST00000041984	ENSMUSG00000039166	Akap7	25169090	25307870	-1	A kinase (PRKA) anchor protein 7 [Source:MGI Symbol;Acc:MGI:1859150]
novel_mir_44	ENSMUST00000162374	ENSMUSG00000100621	Gm28374	6076945	6082256	-1	predicted gene 28374 [Source:MGI Symbol;Acc:MGI:5579080]
novel_mir_44	ENSMUST00000113530	ENSMUSG00000030087	Klf15	90462576	90475238	1	Kruppel-like factor 15 [Source:MGI Symbol;Acc:MGI:1929988]
novel_mir_44	ENSMUST00000038091	ENSMUSG00000038806	Sde2	180851127	180868113	1	SDE2 telomere maintenance homolog (S. pombe) [Source:MGI Symbol;Acc:MGI:2384788]
novel_mir_44	ENSMUST00000025228	ENSMUSG00000024370	Cdc23	34630951	34651735	-1	CDC23 cell division cycle 23 [Source:MGI Symbol;Acc:MGI:1098815]
novel_mir_44	ENSMUST00000004560	ENSMUSG00000004446	Bid	120891930	120916853	-1	BH3 interacting domain death agonist [Source:MGI Symbol;Acc:MGI:108093]
novel_mir_44	ENSMUST00000168098	ENSMUSG00000063972	Nr6a1	38723370	38927688	-1	nuclear receptor subfamily 6, group A, member 1 [Source:MGI Symbol;Acc:MGI:1352459]
novel_mir_44	ENSMUST00000025929	ENSMUSG00000024973	Hrasls5	7612541	7639642	1	HRAS-like suppressor family, member 5 [Source:MGI Symbol;Acc:MGI:1913977]
novel_mir_44	ENSMUST00000038562	ENSMUSG00000039911	Spsb1	149896283	149955043	-1	splA/ryanodine receptor domain and SOCS box containing 1 [Source:MGI Symbol;Acc:MGI:1921896]
novel_mir_44	ENSMUST00000182208	ENSMUSG00000079055	Slc8a3	81197915	81333180	-1	solute carrier family 8 (sodium/calcium exchanger), member 3 [Source:MGI Symbol;Acc:MGI:107976]
novel_mir_44	ENSMUST00000115695	ENSMUSG00000031147	Magix	7673164	7681251	-1	MAGI family member, X-linked [Source:MGI Symbol;Acc:MGI:1859644]
novel_mir_44	ENSMUST00000231994	ENSMUSG00000022761	Lztr1	17508688	17526333	1	leucine-zipper-like transcriptional regulator, 1 [Source:MGI Symbol;Acc:MGI:1914113]
novel_mir_44	ENSMUST00000232307	ENSMUSG00000116988	AC164314.2	8082695	8147788	-1	novel transcript
novel_mir_44	ENSMUST00000018478	ENSMUSG00000018334	Ksr1	79013440	79146407	-1	kinase suppressor of ras 1 [Source:MGI Symbol;Acc:MGI:105051]
novel_mir_44	ENSMUST00000046944	ENSMUSG00000037813	D630003M21Rik	158182533	158229222	-1	RIKEN cDNA D630003M21 gene [Source:MGI Symbol;Acc:MGI:3606579]
novel_mir_44	ENSMUST00000031591	ENSMUSG00000029595	Lhx5	120431699	120441223	1	LIM homeobox protein 5 [Source:MGI Symbol;Acc:MGI:107792]
novel_mir_44	ENSMUST00000185569	ENSMUSG00000026223	Itm2c	85894281	85908675	1	integral membrane protein 2C [Source:MGI Symbol;Acc:MGI:1927594]
novel_mir_44	ENSMUST00000112303	ENSMUSG00000031360	Ctps2	162901238	163032508	1	cytidine 5'-triphosphate synthase 2 [Source:MGI Symbol;Acc:MGI:1933185]
novel_mir_44	ENSMUST00000183359	ENSMUSG00000026991	Pkp4	59160850	59355208	1	plakophilin 4 [Source:MGI Symbol;Acc:MGI:109281]
novel_mir_44	ENSMUST00000074618	ENSMUSG00000027544	Nfatc2	168476410	168601657	-1	nuclear factor of activated T cells, cytoplasmic, calcineurin dependent 2 [Source:MGI Symbol;Acc:MGI:102463]
novel_mir_44	ENSMUST00000054598	ENSMUSG00000029095	Ablim2	35757880	35884973	1	actin-binding LIM protein 2 [Source:MGI Symbol;Acc:MGI:2385758]
novel_mir_44	ENSMUST00000226246	ENSMUSG00000022098	Bmp1	70474558	70520234	-1	bone morphogenetic protein 1 [Source:MGI Symbol;Acc:MGI:88176]
novel_mir_44	ENSMUST00000231482	ENSMUSG00000067942	Zfp160	21008903	21043070	1	zinc finger protein 160 [Source:MGI Symbol;Acc:MGI:108187]
novel_mir_44	ENSMUST00000186081	ENSMUSG00000021219	Rgs6	82588292	83162056	1	regulator of G-protein signaling 6 [Source:MGI Symbol;Acc:MGI:1354730]
novel_mir_44	ENSMUST00000044844	ENSMUSG00000034854	Mfsd12	81357491	81366225	1	major facilitator superfamily domain containing 12 [Source:MGI Symbol;Acc:MGI:3604804]
novel_mir_44	ENSMUST00000105685	ENSMUSG00000039911	Spsb1	149896283	149955043	-1	splA/ryanodine receptor domain and SOCS box containing 1 [Source:MGI Symbol;Acc:MGI:1921896]
novel_mir_44	ENSMUST00000118442	ENSMUSG00000037605	Adgrl3	81020138	81825133	1	adhesion G protein-coupled receptor L3 [Source:MGI Symbol;Acc:MGI:2441950]
novel_mir_44	ENSMUST00000229394	ENSMUSG00000033220	Rac2	78559167	78572783	-1	Rac family small GTPase 2 [Source:MGI Symbol;Acc:MGI:97846]
novel_mir_44	ENSMUST00000129475	ENSMUSG00000047284	Neurl4	69901072	69913820	1	neuralized E3 ubiquitin protein ligase 4 [Source:MGI Symbol;Acc:MGI:1921092]
novel_mir_44	ENSMUST00000176010	ENSMUSG00000093674	Rpl41	128548114	128549305	-1	ribosomal protein L41 [Source:MGI Symbol;Acc:MGI:1915195]
novel_mir_44	ENSMUST00000132328	ENSMUSG00000034164	Emid1	5106265	5152257	-1	EMI domain containing 1 [Source:MGI Symbol;Acc:MGI:2155091]
novel_mir_44	ENSMUST00000151906	ENSMUSG00000034164	Emid1	5106265	5152257	-1	EMI domain containing 1 [Source:MGI Symbol;Acc:MGI:2155091]
novel_mir_44	ENSMUST00000114958	ENSMUSG00000031103	Elf4	48411046	48463132	-1	E74-like factor 4 (ets domain transcription factor) [Source:MGI Symbol;Acc:MGI:1928377]
novel_mir_44	ENSMUST00000021390	ENSMUSG00000021003	Galc	98202294	98259459	-1	galactosylceramidase [Source:MGI Symbol;Acc:MGI:95636]
novel_mir_44	ENSMUST00000233859	ENSMUSG00000091006	Vmn2r69	85393826	85415920	-1	vomeronasal 2, receptor 69 [Source:MGI Symbol;Acc:MGI:3761311]
novel_mir_44	ENSMUST00000174155	ENSMUSG00000060261	Gtf2i	134237834	134314760	-1	general transcription factor II I [Source:MGI Symbol;Acc:MGI:1202722]
novel_mir_44	ENSMUST00000082057	ENSMUSG00000060261	Gtf2i	134237834	134314760	-1	general transcription factor II I [Source:MGI Symbol;Acc:MGI:1202722]
